# Supplementary material for: Multi-compartmental MOF microreactors derived from Pickering double emulsions for chemo-enzymatic cascade catalysis
Source: Nat Commun. 2023 Jun 3;14:3226. doi: 10.1038/s41467-023-38949-w (PMC10239487; doi:10.1038/s41467-023-38949-w)
Supplement: Supplementary file 3 — Source Data [file 41467_2023_38949_MOESM3_ESM.xlsx]

## Sheet: Figure
Figure 2b4					Figure 2j					Figure 2k					Figure 2l			Figure 2m					Figure 4a					Figure 4b					Figure 4c					Figure 4d					Figure 4e					Figure 4f
FITC-I labeled emulsifiers		Rhodamine B-labeled emulsifiers			multi-compartmental MOF-74		simulated pattern of MOF-74			Relative pressure (P/P0)	Quantity adsorbed (cm3 g-1)	Relative pressure (P/P0)	Quantity adsorbed (cm3 g-1)		Pore diameter (nm)	Pore Volume ×10-3(cm3 g-1 nm-1)		Pristine MOF-74		Multi-compartmental MOF-74			multi-compartmental MOF-74-Ⅱ		simulated pattern of MOF-74-Ⅱ			multi-compartmental MIL-100		simulated pattern of MIL-100			multi-compartmental MIL-88A		simulated pattern of MIL-88A			multi-compartmental HKUST-1		simulated pattern of HKUST-1			multi-compartmental ZIF-8		simulated pattern of ZIF-8			multi-compartmental Co-MOF-74@ZIF-67
Distance (μm)	Intensity (a.u.)	Distance (μm)	Intensity (a.u.)		2θ (degrees)	Intensity (a.u.)	2θ (degrees)	Intensity (a.u.)		1.25588e-05	10.1039	0.98699	146.888		0.80419	0		Temperature (oC)	Weight percent (%)	Temperature (oC)	Weight percent (%)		2θ (degrees)	Intensity (a.u.)	2θ (degrees)	Intensity (a.u.)		2θ (degrees)	Intensity (a.u.)	2θ (degrees)	Intensity (a.u.)		2θ (degrees)	Intensity (a.u.)	2θ (degrees)	Intensity (a.u.)		2θ (degrees)	Intensity (a.u.)	2θ (degrees)	Intensity (a.u.)		2θ (degrees)	Intensity (a.u.)	2θ (degrees)	Intensity (a.u.)		2θ (degrees)	Intensity (a.u.)
0	0.2	0	14.503		2	5720	5	132		0.000262482	19.5353	0.96039	126.246		0.85781	0		0		0			2	8242.62	1	0		5	661.498				5	1800	5	-500		5	4181.69	5	0		2	2093.33	5	-1000		2	6581.38
0.07322	3.90001	0.07322	10.3091		2.02	5570	5.02	132		0.00342	27.0384	0.93251	109.535		0.92929	0		10		10			2.02	8283.42	1.02	0		5.02	655.026	1	5		5.02	1802.08	5.02	-500		5.02	4128.35	5.02	0		2.02	1768.33	5.02	-1000		2.02	6110.82
0.14643	6.38572	0.14643	7.39437		2.04	5356.67	5.04	132		0.01084	30.9997	0.90251	98.9747		1.00077	0		20		20			2.04	8109.22	1.04	0		5.04	648.904	1.02	5		5.04	1803.69	5.04	-500		5.04	4088.35	5.04	0		2.04	1975	5.04	-1000		2.04	5663.81
0.21965	7.65714	0.21965	5.75887		2.06	5276.67	5.06	132		0.03638	36.0863	0.87452	92.473		1.09013	0		30	100.1	30	99.88		2.06	7648.32	1.06	0		5.06	643.133	1.04	5.5		5.06	1804.81	5.06	-500		5.06	4090.85	5.06	0		2.06	1796.67	5.06	-1000		2.06	5240.36
0.29286	7.71428	0.29286	5.4026		2.08	5175	5.08	132		0.06662	39.3413	0.84771	87.852		1.17948	2.85		40	100.4	40	99.53		2.08	7515.82	1.08	0		5.08	637.712	1.06	5.5		5.08	1805.46	5.08	-500		5.08	4005.84	5.08	0		2.08	1783.33	5.08	-1000		2.08	4840.46
0.36608	1.77142	0.36608	9.68398		2.1	4960	5.1	132		0.08482	40.8556	0.82175	84.3588		1.26884	4.01		50	100.1	50	98.89		2.1	7231.62	1.1	0		5.1	632.642	1.08	6		5.1	1805.63	5.1	-500		5.1	4082.51	5.1	0		2.1	1735	5.1	-1000		2.1	4468.54
0.43929	4.53334	0.43929	10.4372		2.12	4990	5.12	132		0.11059	42.6367	0.81564	83.4324		1.35819	3.08		60	99.37	60	97.86		2.12	7217.41	1.12	0		5.12	627.922	1.1	6		5.12	1805.31	5.12	-500		5.12	4040.01	5.12	0		2.12	1671.67	5.12	-1000		2.12	4127.33
0.51251	2.65714	0.51251	8.56277		2.14	4861.67	5.14	132		0.1357	44.18	0.78811	80.7082		1.48329	2.54		70	98.21	70	96.71		2.14	7103.21	1.14	0		5.14	623.553	1.12	6.5		5.14	1804.52	5.14	-500		5.14	4005.01	5.14	0		2.14	1740	5.14	-1000		2.14	3800.16
0.58573	10.7048	0.58573	8.19048		2.16	4820	5.16	132		0.16091	45.5672	0.76555	78.6729		1.59052	3.38		80	96.81	80	95.7		2.16	6682.31	1.16	0		5.16	619.534	1.14	6.5		5.16	1803.25	5.16	-500		5.16	4021.68	5.16	0		2.16	1681.67	5.16	-1000		2.16	3483.62
0.65894	13.2762	0.65894	5.00866		2.18	4700	5.18	132		0.18624	46.8603	0.73947	76.5842		1.71561	1.19		90	95.26	90	94.88		2.18	6651.51	1.18	0		5.18	615.866	1.16	7		5.18	1801.5	5.18	-500		5.18	3955.84	5.18	0		2.18	1621.67	5.18	-1000		2.18	3213.31
0.73216	13.3714	0.73216	6.41126		2.2	4556.67	5.2	132		0.21135	48.0732	0.7145	74.7291		1.85858	0.66293		100	93.83	100	94.25		2.2	6527.31	1.2	0		5.2	612.548	1.18	7.5		5.2	1799.27	5.2	-500		5.2	4004.17	5.2	0		2.2	1601.67	5.2	-1000		2.2	2952.52
0.80537	10.9905	0.80537	5.95238		2.22	4391.67	5.22	132		0.23659	49.2261	0.68901	73.0442		2.00155	0		110	92.68	110	93.79		2.22	6064.74	1.22	0		5.22	609.58	1.2	7.5		5.22	1796.56	5.22	-500		5.22	3966.67	5.22	0		2.22	1605	5.22	-1000		2.22	2689.64
0.87859	6.13334	0.87859	8.62771		2.24	4353.33	5.24	132		0.26173	50.3089	0.66393	71.5799		2.16239	0		120	91.72	120	93.44		2.24	6135.54	1.24	0		5.24	606.963	1.22	8		5.24	1793.37	5.24	-500		5.24	3974.16	5.24	0		2.24	1461.67	5.24	-1000		2.24	2450.14
0.9518	-1.19999	0.9518	9.43723		2.26	4271.67	5.26	132		0.28694	51.3809	0.63906	70.2402		2.3411	0.34006		130	90.87	130	93.15		2.26	6139.68	1.26	0		5.26	604.697	1.24	8.5		5.26	1789.71	5.26	-500		5.26	3900	5.26	1		2.26	1443.33	5.26	-1000		2.26	2220.18
1.02502	-1.86666	1.02502	9.56277		2.28	4285	5.28	132		0.31259	52.43	0.61365	68.9888		2.5198	1.34		140	90.17	140	92.9		2.28	5913.81	1.28	0		5.28	602.781	1.26	8.5		5.28	1785.56	5.28	-500		5.28	3936.39	5.28	1		2.28	1570	5.28	-1000		2.28	1981.35
1.09824	0.46666	1.09824	10.1169		2.3	4230	5.3	132		0.33711	53.4154	0.58899	67.85		2.73426	1.8		150	89.68	150	92.65		2.3	5772.94	1.3	0		5.3	601.215	1.28	9		5.3	1780.93	5.3	-500		5.3	3940.28	5.3	1		2.3	1461.67	5.3	-1000		2.3	1761.62
1.17145	5.20001	1.17145	10.5887		2.32	4076.67	5.32	132		0.36256	54.4296	0.56381	66.7602		2.94871	1.36		160	89.33	160	92.37		2.32	5453.74	1.32	0		5.32	600	1.3	9.5		5.32	1775.83	5.32	-500		5.32	3911.66	5.32	1		2.32	1333.33	5.32	-1000		2.32	1565.84
1.24467	4	1.24467	2.83983		2.34	3991.67	5.34	132		0.38785	55.4044	0.53835	65.7265		3.18103	0.97335		170	88.94	170	92.05		2.34	5437.88	1.34	0		5.34	599.135	1.32	10		5.34	1770.24	5.34	-500		5.34	3904.72	5.34	1		2.34	1323.33	5.34	-1000		2.34	1396.23
1.31788	8.8	1.31788	9.38528		2.36	3921.67	5.36	132		0.41294	56.3407	0.51256	64.7229		3.43122	0.29979		180	88.34	180	91.64		2.36	5390.34	1.36	0		5.36	601.061	1.34	10.5		5.36	1777.94	5.36	-500		5.36	3894.44	5.36	1		2.36	1323.33	5.36	-1000		2.36	1235.97
1.3911	10.9429	1.3911	15.4329		2.38	4003.33	5.38	132		0.43807	57.301	0.48813	63.8054		3.69929	0		190	87.55	190	91.13		2.38	5199.48	1.38	0		5.38	596.494	1.36	11.5		5.38	1766.3	5.38	-500		5.38	3904.99	5.38	1		2.38	1230	5.38	-1000		2.38	1089.54
1.46431	16.4571	1.46431	23.9524		2.4	3801.67	5.4	132		0.46362	58.2691	0.46365	62.3767		4.00309	0		200	86.65	200	90.47		2.4	5298.61	1.4	0		5.4	595.658	1.38	12		5.4	1759.06	5.4	-500		5.4	3931.38	5.4	1		2.4	1246.67	5.4	-1000		2.4	984.315
1.53753	20.3143	1.53753	32.6191		2.42	3723.33	5.42	132		0.48855	59.2415	0.43749	59.8522		4.32477	0.13341		210	85.49	210	89.64		2.42	5081.07	1.42	0		5.42	592.426	1.4	12.5		5.42	1743.45	5.42	-500		5.42	3921.93	5.42	1		2.42	1230	5.42	-1000		2.42	890.845
1.61075	6.94285	1.61075	49.961		2.44	3886.67	5.44	132		0.51345	60.2367	0.41152	58.2441		4.66432	0.59185		220	83.96	220	88.61		2.44	4810.2	1.44	0		5.44	592.98	1.42	13.5		5.44	1752.81	5.44	-500		5.44	3870.82	5.44	1		2.44	1213.33	5.44	-1000		2.44	796.785
1.68396	23.6095	1.68396	70.9091		2.46	3691.67	5.46	132		0.53864	61.2695	0.38734	57.1147		5.03961	0.73443		230	82.15	230	87.34		2.46	4781	1.46	0		5.46	594.144	1.44	14		5.46	1741.81	5.46	-500		5.46	3921.38	5.46	1.5		2.46	1211.67	5.46	-1000		2.46	689.689
1.75718	34.3619	1.75718	82.2468		2.48	3808.33	5.48	132		0.56416	62.3885	0.36189	56.1039		5.43277	0.73614		240	80.25	240	85.88		2.48	4745.13	1.48	0		5.48	599.346	1.46	15		5.48	1721.35	5.48	-500		5.48	3896.93	5.48	1.5		2.48	1190	5.48	-1000		2.48	611.248
1.83039	39.0476	1.83039	89.4416		2.5	3565	5.5	132		0.58903	63.5121	0.33681	55.1804		5.87954	0.60304		250	78.4	250	84.39		2.5	4697.6	1.5	0		5.5	603.631	1.48	16		5.5	1711.88	5.5	-500		5.5	3936.65	5.5	1.5		2.5	1128.33	5.5	-1000		2.5	512.664
1.90361	59.3048	1.90361	90.8961		2.52	3550	5.52	132		0.61422	64.7355	0.31159	54.2604		6.34419	0.52608		260	76.65	260	82.89		2.52	4495.07	1.52	0		5.52	605.742	1.5	17.5		5.52	1701.15	5.52	-500		5.52	3908.87	5.52	1.5		2.52	1126.67	5.52	-1000		2.52	472.201
1.97682	71.4571	1.97682	82.3853		2.54	3465	5.54	132		0.63938	66.0243	0.28655	53.3019		6.84458	0.70262		270	74.95	270	81.1		2.54	4569.2	1.54	0		5.54	612.871	1.52	18.5		5.54	1709.35	5.54	-500		5.54	3920.26	5.54	1.5		2.54	1085	5.54	-1000		2.54	412.936
2.05004	89.5524	2.05004	69.1645		2.56	3335	5.56	132		0.66448	67.4228	0.2613	52.3157		7.39858	0.76416		280	73.15	280	77.96		2.56	4500	1.56	0		5.56	613.329	1.54	20		5.56	1706.68	5.56	-500		5.56	3914.98	5.56	1.5		2.56	1115	5.56	-1000		2.56	410.194
2.12325	105.257	2.12325	57.3074		2.58	3298.33	5.58	132		0.68933	68.9177	0.23631	51.2985		7.98832	0.93914		290	70.79	290	68.98		2.58	4135.8	1.58	0		5.58	616.378	1.56	21.5		5.58	1696.21	5.58	-500		5.58	3926.37	5.58	2		2.58	1095	5.58	-1000		2.58	390.763
2.19647	92.4762	2.19647	51.4545		2.6	3351.67	5.6	132		0.71513	70.6433	0.21109	50.2534		8.63167	1.39		300	59.49	300	59.11		2.6	4344.93	1.6	0		5.6	624.952	1.58	23		5.6	1690.2	5.6	-500		5.6	3882.76	5.6	2		2.6	1083.33	5.6	-1000		2.6	374.393
2.26969	105.933	2.26969	43.5151		2.62	3238.33	5.62	132		0.74008	72.4707	0.1861	49.1354		9.31077	1.48		310	51.14	310	56.49		2.62	4162.4	1.62	0		5.62	628.57	1.6	25		5.62	1674.3	5.62	-500		5.62	3900.81	5.62	2		2.62	1006.67	5.62	-1000		2.62	343.253
2.3429	95.5048	2.3429	34.8095		2.64	3203.33	5.64	132		0.76571	74.5415	0.16088	47.9551		10.0613	1.1		320	42.74	320	54.5		2.64	4159.87	1.64	0		5.64	628.452	1.62	27.5		5.64	1669.39	5.64	-500		5.64	3889.7	5.64	2.5		2.64	1116.67	5.64	-1000		2.64	324.185
2.41612	79.4762	2.41612	31.0952		2.66	3175	5.66	132		0.79042	76.8067	0.13586	46.6716		10.8655	0.96396		330	37.07	330	53.72		2.66	4107.33	1.66	0		5.66	641.029	1.64	29.5		5.66	1658.06	5.66	-500		5.66	3906.92	5.66	2.5		2.66	1043.33	5.66	-1000		2.66	285.37
2.48933	87.5143	2.48933	25.5714		2.68	3116.67	5.68	132		0.8157	79.4872	0.11069	45.2401		11.7233	0.93334		340	35.56	340	53.53		2.68	3863.13	1.68	0		5.68	644.801	1.66	32.5		5.68	1650.51	5.68	-500		5.68	3871.64	5.68	3		2.68	1038.33	5.68	-1000		2.68	254.916
2.56255	69.8572	2.56255	28.5844		2.7	3168.33	5.7	132		0.84091	82.5733	0.08559	43.5903		12.6526	1.02		350	34.54	350	53.39		2.7	3917.27	1.7	0		5.7	649.681	1.68	36		5.7	1634.9	5.7	-500		5.7	3913.03	5.7	4		2.7	1050	5.7	-1000		2.7	210.349
2.63576	67.8286	2.63576	30.7749		2.72	3031.67	5.72	132		0.86607	86.2073	0.06035	41.4847		13.6713	1.28		360	34.39	360	53.28		2.72	3739.72	1.72	0		5.72	653.584	1.7	39.5		5.72	1628.51	5.72	-500		5.72	3877.75	5.72	5		2.72	958.333	5.72	-1000		2.72	212.925
2.70898	83.9429	2.70898	33.1732		2.74	3050	5.74	132		0.89111	90.7687	0.03548	38.6916		14.7614	1.42		370	34.35	370	53.17		2.74	3863.86	1.74	0		5.74	657.236	1.72	44		5.74	1638.15	5.74	-500		5.74	3848.31	5.74	7		2.74	1000	5.74	-1000		2.74	193.704
2.7822	77.6381	2.7822	36.5368		2.76	2980	5.76	132		0.91632	96.6952	0.00887	32.8287		15.9409	1.44		380	34.32	380	53.08		2.76	3887.99	1.76	0		5.76	660.184	1.74	49		5.76	1630.91	5.76	-500		5.76	3916.36	5.76	9.5		2.76	980	5.76	-1000		2.76	174.036
2.85541	87.2571	2.85541	30.0303		2.78	2970	5.78	132		0.94116	104.989				17.2097	1.49		390	34.29	390	52.98		2.78	3840.46	1.78	0		5.78	673.251	1.76	55		5.78	1632.84	5.78	-500		5.78	3941.08	5.78	13		2.78	998.333	5.78	-1000		2.78	170.257
2.92863	100.305	2.92863	28.7706		2.8	2981.67	5.8	133.714		0.96544	118.881				18.5858	1.21		400	34.26	400	52.88		2.8	3637.92	1.8	0		5.8	679.256	1.78	62.5		5.8	1636.68	5.8	-500		5.8	3824.97	5.8	15		2.8	993.333	5.8	-1000		2.8	147.784
3.00184	109.305	3.00184	20.6796		2.82	2811.67	5.82	136.351		0.98699	146.888				20.0691	1.17		410	34.22	410	52.76		2.82	3642.06	1.82	0		5.82	687.221	1.8	71.5		5.82	1636	5.82	-500		5.82	3857.19	5.82	13.5		2.82	990	5.82	-1000		2.82	143.5
3.07506	125.229	3.07506	21.2121		2.84	2826.67	5.84	139.094							21.6596	1.45		420	34.18	420	52.64		2.84	3637.86	1.84	0		5.84	691.516	1.82	82		5.84	1633.4	5.84	-500		5.84	3887.75	5.84	10.5		2.84	911.667	5.84	-1000		2.84	118.392
3.14827	121.714	3.14827	33.3723		2.86	2776.67	5.86	141.95		--	--				23.3931	1.46		430	34.15	430	52.53		2.86	3566.99	1.86	0		5.86	693.826	1.84	95.5		5.86	1649.35	5.86	-500		5.86	3875.8	5.86	8		2.86	935	5.86	-1000		2.86	92.0591
3.22149	127.105	3.22149	33.8355		2.88	2786.67	5.88	144.925		--	--				25.2517	1.21		440	34.11	440	52.43		2.88	3541.12	1.88	0		5.88	704.358	1.86	112.5		5.88	1664.38	5.88	-500		5.88	3877.19	5.88	6		2.88	890	5.88	-1000		2.88	78.4221
3.29471	126.962	3.29471	34.1948		2.9	2751.67	5.9	148.027		--	--				27.2711	0.48621		450	34.09	450	52.33		2.9	3326.92	1.9	0		5.9	708.735	1.88	134		5.9	1669.82	5.9	-498		5.9	3956.07	5.9	5		2.9	985	5.9	-993.333		2.9	75.8465
3.36792	103.914	3.36792	37.7489		2.92	2618.33	5.92	151.265		--	--				29.4513	0.17693		460	34.07	460	52.24		2.92	3254.39	1.92	0		5.92	710.829	1.9	162.5		5.92	1680.91	5.92	-498		5.92	3890.8	5.92	4.5		2.92	918.333	5.92	-993.333		2.92	77.3838
3.44114	87.4571	3.44114	37.9264		2.94	2641.67	5.94	154.647							31.7924	0.45888		470	34.06	470	52.17		2.94	3423.52	1.94	0		5.94	715.614	1.92	201.5		5.94	1693.21	5.94	-498		5.94	3882.19	5.94	4		2.94	841.667	5.94	-992.667		2.94	73.9008
3.51435	73.9714	3.51435	42.0823		2.96	2725	5.96	158.184							34.3301	1.34		480	34.06	480	52.11		2.96	3460.99	1.96	0		5.96	717.861	1.94	255.5		5.96	1700.01	5.96	-498		5.96	3884.4	5.96	4		2.96	905	5.96	-992.667		2.96	81.7932
3.58757	80.9619	3.58757	35.2165		2.98	2588.33	5.98	161.887							37.0644	2.52		490	34.06	490	52.05		2.98	3398.46	1.98	0		5.98	717.759	1.96	340		5.98	1706.48	5.98	-498		5.98	3924.13	5.98	4		2.98	861.667	5.98	-992.667		2.98	96.7437
3.66078	89.2571	3.66078	30.3463		3	2635	6	165.766							40.0309	3.87		500	34.07	500	52.01		3	3450.92	2	0		6	721.347	1.98	470		6	1704.4	6	-498		6	3911.35	6	4		3	900	6	-992.667		3	90.8783
3.734	101.048	3.734	35.7186		3.02	2668.33	6.02	169.835							43.2298	3.32		510	34.08	510	51.98		3.02	3293.38	2.02	0		6.02	722.368	2	688		6.02	1700.4	6.02	-498		6.02	3876.9	6.02	4		3.02	846.667	6.02	-992		3.02	49.4797
3.80722	102.962	3.80722	28.1948		3.04	2558.33	6.04	174.109							46.6789	2.97		520	34.09	520	51.95		3.04	3152.51	2.04	0		6.04	720.655	2.02	1051.5		6.04	1705.51	6.04	-498		6.04	3885.79	6.04	4		3.04	853.333	6.04	-992		3.04	13.7654
3.88043	102.676	3.88043	24.6537		3.06	2490	6.06	178.603							50.3961	3.38		530	34.1	530	51.92		3.06	3244.98	2.06	0		6.06	719.307	2.04	1616.5		6.06	1707.24	6.06	-497.5		6.06	3863.84	6.06	4.5		3.06	793.333	6.06	-991.333		3.06	-2.49712
3.95365	91.1143	3.95365	24.8701		3.08	2566.67	6.08	183.335							54.4171	2.56		540	34.12	540	51.9		3.08	3227.45	2.08	0		6.08	717.707	2.06	2342.5		6.08	1701.7	6.08	-497.5		6.08	3917.73	6.08	4.5		3.08	923.333	6.08	-991.333		3.08	-28.8895
4.02686	79.0381	4.02686	24.2987		3.1	2425	6.1	188.323							58.7597	1.5		550	34.14	550	51.87		3.1	3006.58	2.1	0		6.1	712.534	2.08	2864.5		6.1	1702.78	6.1	-497.5		6.1	3851.62	6.1	5		3.1	843.333	6.1	-991.333		3.1	-43.456
4.10008	69.8381	4.10008	24.9697		3.12	2506.67	6.12	193.59							63.4419	1.15		560	34.17	560	51.84		3.12	3074.05	2.12	0		6.12	709.514	2.1	2653		6.12	1704.25	6.12	-497.5		6.12	3858.01	6.12	5		3.12	793.333	6.12	-990.667		3.12	-47.7649
4.17329	93.8476	4.17329	19.6537		3.14	2543.33	6.14	199.16							68.4994	1.26		570	34.2	570	51.82		3.14	3301.51	2.14	0		6.14	709.906	2.12	1949.5		6.14	1696.85	6.14	-497.5		6.14	3916.89	6.14	5.5		3.14	853.333	6.14	-990.667		3.14	-40.8307
4.24651	88.8857	4.24651	17.5931		3.16	2490	6.16	205.058							73.9679	0.76766		580	34.23	580	51.8		3.16	3245.65	2.16	0		6.16	704.604	2.14	1291		6.16	1695.94	6.16	-497.5		6.16	3979.12	6.16	6		3.16	788.333	6.16	-990		3.16	-38.8888
4.31973	91.9333	4.31973	25.6234		3.18	2561.67	6.18	211.315							79.8653	0.50573		590	34.27	590	51.78		3.18	3116.45	2.18	0		6.18	700.922	2.16	837.5		6.18	1706.87	6.18	-497		6.18	3958	6.18	6.5		3.18	770	6.18	-990		3.18	-60.2574
4.39294	94.8286	4.39294	31.5411		3.2	2365	6.2	217.965							86.2452	0		600	34.31	600	51.76		3.2	3083.91	2.2	0		6.2	692.092	2.18	559		6.2	1704.06	6.2	-497		6.2	3948.56	6.2	6.5		3.2	778.333	6.2	-989.333		3.2	-57.8313
4.46616	85.5048	4.46616	38.7965		3.22	2388.33	6.22	225.045							93.1255	0		610	34.36	610	51.74		3.22	2956.38	2.22	0		6.22	687.366	2.2	394.5		6.22	1704.61	6.22	-497		6.22	3899.94	6.22	7.5		3.22	753.333	6.22	-989.333		3.22	-39.202
4.53937	66.2762	4.53937	40.5931		3.24	2456.67	6.24	232.6							100.56	0		620	34.4	620	51.72		3.24	3017.18	2.24	0		6.24	675.522	2.22	294		6.24	1698.5	6.24	-497		6.24	3933	6.24	8		3.24	808.333	6.24	-988.667		3.24	-38.9636
4.61259	61.1429	4.61259	45.8095		3.26	2375	6.26	240.677							--	--		630	34.43	630	51.7		3.26	3079.65	2.26	0		6.26	669.798	2.24	229.5		6.26	1693.35	6.26	-497		6.26	3919.39	6.26	8.5		3.26	813.333	6.26	-988		3.26	-34.9589
4.6858	47.6476	4.6858	46.4849		3.28	2403.33	6.28	249.333							--	--		640	34.47	640	51.67		3.28	3037.11	2.28	0		6.28	663.844	2.26	184.5		6.28	1691.35	6.28	-496.5		6.28	3959.11	6.28	9.5		3.28	715	6.28	-988		3.28	-58.4082
4.75902	70.8095	4.75902	46.1732		3.3	2306.67	6.3	258.632							--	--		650	34.5	650	51.66		3.3	3089.58	2.3	0		6.3	652.955	2.28	152		6.3	1672.19	6.3	-496.5		6.3	4018.83	6.3	10.5		3.3	808.333	6.3	-987.333		3.3	-48.9921
4.83224	66.0762	4.83224	39.1558		3.32	2341.67	6.32	268.647										660	34.52	660	51.64		3.32	3068.7	2.32	0		6.32	646.877	2.3	127.5		6.32	1660.59	6.32	-496.5		6.32	3926.05	6.32	11.5		3.32	765	6.32	-986.667		3.32	-64.994
4.90545	85.7905	4.90545	38.5108		3.34	2326.67	6.34	279.466										670	34.54	670	51.62		3.34	3151.17	2.34	0		6.34	644.658	2.32	108.5		6.34	1660.93	6.34	-496.5		6.34	3994.94	6.34	12.5		3.34	713.333	6.34	-986		3.34	-61.0815
4.97867	98.4381	4.97867	38.1818		3.36	2353.33	6.36	291.188										680	34.56	680	51.61		3.36	3213.64	2.36	0		6.36	633.885	2.34	94		6.36	1654.37	6.36	-496		6.36	3997.16	6.36	14		3.36	806.667	6.36	-986		3.36	-54.9054
5.05188	85.019	5.05188	33		3.38	2303.33	6.38	303.93										690	34.57	690	51.59		3.38	3067.77	2.38	0		6.38	627.636	2.36	82.5		6.38	1659.55	6.38	-496		6.38	4005.22	6.38	16		3.38	773.333	6.38	-985.333		3.38	-60.6271
5.1251	78.8191	5.1251	30.9913		3.4	2233.33	6.4	317.829										700	34.58	700	51.58		3.4	2963.57	2.4	0		6.4	621.902	2.38	73		6.4	1655.57	6.4	-496		6.4	3939.1	6.4	18		3.4	865	6.4	-984.667		3.4	-84.7187
5.19831	85.1333	5.19831	30.6926		3.42	2393.33	6.42	333.051										710	34.59	710	51.57		3.42	3216.04	2.42	0		6.42	619.011	2.4	65		6.42	1655.38	6.42	-495.5		6.42	4023.82	6.42	20.5		3.42	771.667	6.42	-984		3.42	-121.205
5.27153	77.0857	5.27153	26.9004		3.44	2346.67	6.44	349.794										720	34.6	720	51.56		3.44	3045.17	2.44	0		6.44	618.057	2.42	59		6.44	1629.93	6.44	-495.5		6.44	4040.21	6.44	23.5		3.44	811.667	6.44	-983.333		3.44	-157.986
5.34474	88.3143	5.34474	40.1991		3.46	2305	6.46	368.289										730	34.6	730	51.55		3.46	2964.3	2.46	0		6.46	618.337	2.44	53.5		6.46	1622.67	6.46	-495		6.46	4093.27	6.46	27.5		3.46	776.667	6.46	-982.667		3.46	-135.107
5.41796	91.3143	5.41796	39.6493		3.48	2133.33	6.48	388.833										740	34.61	740	51.54		3.48	3068.44	2.48	0		6.48	614.401	2.46	49		6.48	1606.3	6.48	-495		6.48	4106.32	6.48	32.5		3.48	755	6.48	-981.333		3.48	-152.053
5.49118	94.581	5.49118	44.2078		3.5	2148.33	6.5	411.774										750	34.61	750	51.53		3.5	3005.9	2.5	0		6.5	613.124	2.48	45.5		6.5	1601.92	6.5	-494.5		6.5	4085.21	6.5	39		3.5	770	6.5	-980.667		3.5	-134.23
5.56439	100.362	5.56439	43.3896		3.52	2188.33	6.52	437.556										760	34.62	760	51.53		3.52	3131.7	2.52	0		6.52	609.919	2.5	42.5		6.52	1615.3	6.52	-494.5		6.52	4119.1	6.52	47.5		3.52	746.667	6.52	-980		3.52	-103.739
5.63761	89.8572	5.63761	38.7922		3.54	2146.67	6.54	466.731										770	34.62	770	51.52		3.54	3225.84	2.54	0		6.54	612.111	2.52	39.5		6.54	1626.21	6.54	-494		6.54	4173.82	6.54	59		3.54	698.333	6.54	-978.667		3.54	-88.551
5.71082	89.2857	5.71082	36.1775		3.56	2161.67	6.56	500.007										780	34.63	780	51.51		3.56	3064.97	2.56	0		6.56	614.391	2.54	42.5		6.56	1632.83	6.56	-494		6.56	4235.21	6.56	75		3.56	693.333	6.56	-977.333		3.56	-95.5065
5.78404	71.7333	5.78404	21.8615		3.58	2348.33	6.58	538.29										790	34.64	790	51.5		3.58	3290.77	2.58	0		6.58	607.776	2.56	40.5		6.58	1636.18	6.58	-493.5		6.58	4239.09	6.58	100		3.58	756.667	6.58	-976.667		3.58	-125.564
5.85725	75.2095	5.85725	13.6667		3.6	2171.67	6.6	582.774										800	34.64	800	51.5		3.6	3389.89	2.6	0		6.6	605.924	2.58	39		6.6	1635.19	6.6	-493		6.6	4241.31	6.6	140		3.6	728.333	6.6	-975.333		3.6	-138.053
5.93047	52.3905	5.93047	25.1818		3.62	2210	6.62	635.058										810	34.65	810	51.49		3.62	3419.03	2.62	0		6.62	608.358	2.6	38		6.62	1627.58	6.62	-493		6.62	4305.2	6.62	207.5		3.62	706.667	6.62	-974		3.62	-127.857
6.00369	65.6095	6.00369	34.7013		3.64	2243.33	6.64	697.335										820	34.65	820	51.48		3.64	3451.49	2.64	0		6.64	609.728	2.62	37		6.64	1624.26	6.64	-492.5		6.64	4291.59	6.64	319		3.64	773.333	6.64	-972		3.64	-154.494
6.0769	82.1524	6.0769	45.1039		3.66	2078.33	6.66	772.785										830	34.66	830	51.47		3.66	3187.29	2.66	0		6.66	604.292	2.64	36.5		6.66	1613.17	6.66	-492		6.66	4337.15	6.66	488		3.66	705	6.66	-970.667		3.66	-149.863
6.15012	110	6.15012	49.2641		3.68	2166.67	6.68	866.49										840	34.66	840	51.47		3.68	3579.76	2.68	0		6.68	605.822	2.66	36		6.68	1610.93	6.68	-491.5		6.68	4314.36	6.68	692		3.68	726.667	6.68	-968.667		3.68	-128.801
6.22333	105.829	6.22333	49.7879		3.7	2126.67	6.7	987.402										850	34.67	850	51.46		3.7	3538.89	2.7	0		6.7	604.436	2.68	35.5		6.7	1604.13	6.7	-491		6.7	4348.25	6.7	805.5		3.7	723.333	6.7	-966.667		3.7	-113.859
6.29655	116.276	6.29655	43.7835		3.72	2160	6.72	1151.2										860	34.68	860	51.45		3.72	3434.69	2.72	0		6.72	604.525	2.7	37.5		6.72	1613.05	6.72	-490.5		6.72	4347.14	6.72	706		3.72	728.333	6.72	-964.667		3.72	-125.257
6.36976	103.029	6.36976	32.8961		3.74	2195	6.74	1380.81										870	34.68	870	51.44		3.74	3430.49	2.74	0		6.74	605.724	2.72	37.5		6.74	1618.37	6.74	-490		6.74	4334.36	6.74	503.5		3.74	740	6.74	-962		3.74	-137.342
6.44298	108.543	6.44298	22.0996		3.76	2138.33	6.76	1698.87										880	34.69	880	51.44		3.76	3592.96	2.76	0		6.76	600.758	2.74	38		6.76	1617.66	6.76	-489		6.76	4281.58	6.76	330		3.76	728.333	6.76	-959.333		3.76	-118.466
6.5162	80.5238	6.5162	20.4849		3.78	2138.33	6.78	2111.57										890	34.69	890	51.43		3.78	3703.76	2.78	0		6.78	600.055	2.76	38.5		6.78	1615.52	6.78	-488.5		6.78	4262.14	6.78	214		3.78	648.333	6.78	-956.667		3.78	-122.672
6.58941	84.7524	6.58941	19.5325		3.8	2036.67	6.8	2581.76										900		900			3.8	3654.56	2.8	0		6.8	600.827	2.78	39		6.8	1611.34	6.8	-487.5		6.8	4248.53	6.8	144		3.8	736.667	6.8	-953.333		3.8	-119.571
6.66263	80.4286	6.66263	21.0606		3.82	2168.33	6.82	2964.07										--	--	--	--		3.82	3572.03	2.82	0		6.82	602.221	2.8	40		6.82	1617.94	6.82	-486.5		6.82	4225.75	6.82	102		3.82	655	6.82	-950		3.82	-114.368
6.73584	72.4381	6.73584	24.1862		3.84	2158.33	6.84	3000										--	--	--	--		3.84	3717.83	2.84	0		6.84	600.23	2.82	40.5		6.84	1615.55	6.84	-485.5		6.84	4154.64	6.84	76.5		3.84	698.333	6.84	-946		3.84	-115.434
6.80906	46.2952	6.80906	29.1645		3.86	1978.33	6.86	2657.13										--	--	--	--		3.86	4016.96	2.86	0		6.86	597.568	2.84	42		6.86	1610.95	6.86	-484.5		6.86	4127.69	6.86	60		3.86	761.667	6.86	-941.333		3.86	-123.884
6.88227	53.1905	6.88227	31.4805		3.88	2130	6.88	2187.18										--	--	--	--		3.88	3942.76	2.88	0		6.88	592.629	2.86	43.5		6.88	1607.22	6.88	-483		6.88	4038.24	6.88	48		3.88	723.333	6.88	-936		3.88	-135.051
6.95549	60.5333	6.95549	38.9351		3.9	2098.33	6.9	1760.65										--	--	--	--		3.9	3973.55	2.9	0		6.9	590.078	2.88	45		6.9	1595.47	6.9	-481.5		6.9	4062.96	6.9	39.5		3.9	733.333	6.9	-930.667		3.9	-144.358
7.02871	52.7809	7.02871	34.3333		3.92	2130	6.92	1426.69										--	--	--	--		3.92	4044.35	2.92	0		6.92	586.317	2.9	47		6.92	1604.4	6.92	-479.5		6.92	3915.19	6.92	33		3.92	768.333	6.92	-924		3.92	-131.298
7.10192	64.7333	7.10192	40.4113		3.94	2041.67	6.94	1183.85										--	--	--	--		3.94	4140.15	2.94	0		6.94	583.807	2.92	49		6.94	1596.36	6.94	-478		6.94	3925.74	6.94	28		3.94	723.333	6.94	-916		3.94	-143.216
7.17514	73.3238	7.17514	37.5238		3.96	2145	6.96	1010.92										--	--	--	--		3.96	4354.28	2.96	0		6.96	579.226	2.94	51.5		6.96	1589.86	6.96	-475.5		6.96	3892.96	6.96	24		3.96	725	6.96	-907.333		3.96	-148.345
7.24835	65.2667	7.24835	35.039		3.98	2000	6.98	884.229										--	--	--	--		3.98	4351.75	2.98	0		6.98	577.267	2.96	54.5		6.98	1573.15	6.98	-473		6.98	3862.68	6.98	20.5		3.98	750	6.98	-897.333		3.98	-151.634
7.32157	60.4762	7.32157	41.0433		4	2035	7	786.798										--	--	--	--		4	4540.88	3	0		7	573.612	2.98	58		7	1572.6	7	-469.5		7	3884.9	7	18		4	688.333	7	-884.667		4	-153.776
7.39478	66.2762	7.39478	40.4545		4.02	1958.33	7.02	708.759										--	--	--	--		4.02	4246.68	3.02	0		7.02	567.297	3	62		7.02	1575.83	7.02	-466		7.02	3825.46	7.02	16		4.02	705	7.02	-870.667		4.02	-140.284
7.468	85.4762	7.468	42.7229		4.04	2013.33	7.04	644.568										--	--	--	--		4.04	4539.15	3.04	0		7.04	560.359	3.02	66.5		7.04	1576.99	7.04	-461.5		7.04	3831.84	7.04	14		4.04	641.667	7.04	-853.333		4.04	-129.265
7.54122	86.7143	7.54122	45.4199		4.06	2098.33	7.06	590.808										--	--	--	--		4.06	4669.95	3.06	0		7.06	556.073	3.04	71.5		7.06	1581.86	7.06	-456.5		7.06	3782.4	7.06	12.5		4.06	678.333	7.06	-832.667		4.06	-130.737
7.61443	75.1143	7.61443	34.1558		4.08	2085	7.08	545.16										--	--	--	--		4.08	4972.42	3.08	0		7.08	549.54	3.06	78		7.08	1570.34	7.08	-450		7.08	3752.95	7.08	11.5		4.08	686.667	7.08	-807.333		4.08	-126.898
7.68765	69.7048	7.68765	35.0087		4.1	2013.33	7.1	505.947										--	--	--	--		4.1	4989.88	3.1	0		7.1	546.507	3.08	85		7.1	1561.9	7.1	-442		7.1	3826.01	7.1	10.5		4.1	683.333	7.1	-775.333		4.1	-146.124
7.76086	60.8286	7.76086	33.1905		4.12	2128.33	7.12	471.915										--	--	--	--		4.12	5184.02	3.12	0		7.12	544.601	3.1	94		7.12	1562.1	7.12	-432		7.12	3753.23	7.12	9.5		4.12	680	7.12	-735.333		4.12	-147.198
7.83408	42.2857	7.83408	29.1385		4.14	1956.67	7.14	442.116										--	--	--	--		4.14	5351.48	3.14	0		7.14	538.863	3.12	104.5		7.14	1559.07	7.14	-419.5		7.14	3807.12	7.14	8.5		4.14	710	7.14	-683.333		4.14	-154.067
7.90729	33.1714	7.90729	36.5195		4.16	2045	7.16	415.815										--	--	--	--		4.16	5398.95	3.16	0		7.16	534.982	3.14	117.5		7.16	1558.99	7.16	-403		7.16	3781.84	7.16	8		4.16	645	7.16	-615.333		4.16	-150.885
7.98051	50.5619	7.98051	35.2684		4.18	1968.33	7.18	392.439										--	--	--	--		4.18	5738.08	3.18	0		7.18	533.711	3.16	133.5		7.18	1565.86	7.18	-381		7.18	3793.23	7.18	7		4.18	721.667	7.18	-522.667		4.18	-145.69
8.05373	62.7238	8.05373	39.6407		4.2	2160	7.2	371.529										--	--	--	--		4.2	5852.21	3.2	0		7.2	530.365	3.18	153.5		7.2	1572.17	7.2	-351		7.2	3798.78	7.2	6.5		4.2	695	7.2	-392.667		4.2	-137.761
8.12694	49.3333	8.12694	36.2814		4.22	1991.67	7.22	352.716										--	--	--	--		4.22	5724.67	3.22	0		7.22	530.544	3.2	179		7.22	1569.03	7.22	-307		7.22	3765.17	7.22	6		4.22	718.333	7.22	-196		4.22	-144.509
8.20016	55.3619	8.20016	27.1515		4.24	1901.67	7.24	335.7										--	--	--	--		4.24	5992.14	3.24	0		7.24	529.653	3.22	212.5		7.24	1565.06	7.24	-238		7.24	3763.22	7.24	5.5		4.24	790	7.24	120		4.24	-129.27
8.27337	58.0286	8.27337	21.8918		4.26	2060	7.26	320.244										--	--	--	--		4.26	6274.61	3.26	0		7.26	524.518	3.24	258		7.26	1563.86	7.26	-125		7.26	3798.78	7.26	5.5		4.26	730	7.26	651.333		4.26	-131.448
8.34659	67.6857	8.34659	29.2208		4.28	2043.33	7.28	306.138										--	--	--	--		4.28	6238.74	3.28	0		7.28	528.845	3.26	321		7.28	1556.13	7.28	66.5		7.28	3796.83	7.28	5		4.28	685	7.28	1535.33		4.28	-113.851
8.4198	60.1143	8.4198	31.5844		4.3	1988.33	7.3	293.215										--	--	--	--		4.3	6559.54	3.3	0		7.3	535.558	3.28	415		7.3	1554.79	7.3	375.5		7.3	3779.06	7.3	4.5		4.3	753.333	7.3	2892		4.3	-101.179
8.49302	59.6476	8.49302	37.9264		4.32	2026.67	7.32	281.333										--	--	--	--		4.32	6690.34	3.32	0		7.32	536.398	3.3	564.5		7.32	1566.1	7.32	814		7.32	3768.77	7.32	4.5		4.32	725	7.32	4584		4.32	-101.156
8.56623	63.5048	8.56623	40.5195		4.34	2063.33	7.34	270.373										--	--	--	--		4.34	7109.47	3.34	0		7.34	534.142	3.32	815		7.34	1568.69	7.34	1252		7.34	3750.16	7.34	4		4.34	661.667	7.34	5666.67		4.34	-103.984
8.63945	68.7333	8.63945	37.303		4.36	2105	7.36	260.231										--	--	--	--		4.36	7055.27	3.36	0		7.36	538.549	3.34	1232.5		7.36	1581.49	7.36	1327.5		7.36	3770.72	7.36	4		4.36	695	7.36	5005.33		4.36	-104.554
8.71267	66.4286	8.71267	35.8268		4.38	2066.67	7.38	250.82										--	--	--	--		4.38	7347.74	3.38	0		7.38	541.577	3.36	1880		7.38	1594.46	7.38	953		7.38	3726.27	7.38	3.5		4.38	706.667	7.38	3342		4.38	-117.201
8.78588	66.7429	8.78588	30.2424		4.4	2058.33	7.4	242.062										--	--	--	--		4.4	7681.84	3.4	0		7.4	544.202	3.38	2710.5		7.4	1627.64	7.4	490		7.4	3742.66	7.4	3.5		4.4	731.667	7.4	1858		4.4	-95.9373
8.8591	73.3905	8.8591	25.0563		4.42	2055	7.42	233.894										--	--	--	--		4.42	7779.34	3.42	0		7.42	544.096	3.4	3305		7.42	1633.24	7.42	142		7.42	3790.71	7.42	3		4.42	780	7.42	852.667		4.42	-103.463
8.93231	77.219	8.93231	29.3204		4.44	2105	7.44	226.257										--	--	--	--		4.44	7846.84	3.44	0		7.44	544.631	3.42	3062.5		7.44	1634.12	7.44	-79.5		7.44	3792.93	7.44	3		4.44	776.667	7.44	238.667		4.44	-103.527
9.00553	70.6381	9.00553	31.0173		4.46	1990	7.46	219.101										--	--	--	--		4.46	8244.24	3.46	10		7.46	550.549	3.44	2261.5		7.46	1637.09	7.46	-211.5		7.46	3748.49	7.46	3		4.46	681.667	7.46	-124.667		4.46	-95.7127
9.07874	75.3143	9.07874	34.9351		4.48	2130	7.48	212.383										--	--	--	--		4.48	8603.44	3.48	10		7.48	550.883	3.46	1514		7.48	1643.88	7.48	-290		7.48	3739.05	7.48	2.5		4.48	671.667	7.48	-346.667		4.48	-115.51
9.15196	73.619	9.15196	39.2294		4.5	1978.33	7.5	206.064										--	--	--	--		4.5	9009.23	3.5	11		7.5	550.661	3.48	1001		7.5	1650.23	7.5	-340		7.5	3716.26	7.5	2.5		4.5	698.333	7.5	-492		4.5	-119.255
9.22518	75.3619	9.22518	35.1212		4.52	1996.67	7.52	200.108										--	--	--	--		4.52	9208.33	3.52	11		7.52	552.13	3.5	688		7.52	1652.71	7.52	-373.5		7.52	3763.49	7.52	2.5		4.52	723.333	7.52	-592.667		4.52	-103.7
9.29839	91.1428	9.29839	37.0043		4.54	2080	7.54	194.487										--	--	--	--		4.54	9445.83	3.54	11		7.54	550.137	3.52	504		7.54	1648.15	7.54	-397.5		7.54	3765.71	7.54	2.5		4.54	665	7.54	-666.667		4.54	-93.4829
9.37161	95.5429	9.37161	33.29		4.56	1985	7.56	189.172										--	--	--	--		4.56	9798.23	3.56	11		7.56	547.996	3.54	394.5		7.56	1648.78	7.56	-415.5		7.56	3750.43	7.56	2		4.56	701.667	7.56	-722		4.56	-76.288
9.44482	100.133	9.44482	25.7229		4.58	2035	7.58	184.139										--	--	--	--		4.58	10080.7	3.58	12		7.58	544.245	3.56	323		7.58	1652.84	7.58	-429		7.58	3707.65	7.58	2		4.58	671.667	7.58	-765.333		4.58	-49.3608
9.51804	94.9429	9.51804	27.987		4.6	2031.67	7.6	179.366										--	--	--	--		4.6	10629.8	3.6	12		7.6	544.285	3.58	278		7.6	1674.67	7.6	-439.5		7.6	3763.2	7.6	2		4.6	685	7.6	-799.333		4.6	-45.1244
9.59125	87.019	9.59125	30.632		4.62	2031.67	7.62	174.834										--	--	--	--		4.62	10770.6	3.62	13		7.62	542.202	3.6	248		7.62	1673.24	7.62	-448		7.62	3735.42	7.62	2		4.62	690	7.62	-826		4.62	-28.9263
9.66447	75.5905	9.66447	34.9177		4.64	2000	7.64	170.525										--	--	--	--		4.64	10848.1	3.64	13		7.64	540.035	3.62	228		7.64	1672.37	7.64	-454.5		7.64	3735.98	7.64	2		4.64	703.333	7.64	-848		4.64	-48.6076
9.73769	44.6667	9.73769	36.316		4.66	2100	7.66	166.423										--	--	--	--		4.66	11233.9	3.66	13		7.66	540.196	3.64	215.5		7.66	1686.31	7.66	-460.5		7.66	3700.7	7.66	2		4.66	636.667	7.66	-866		4.66	-59.2937
9.8109	45.4286	9.8109	38.4416		4.68	2135	7.68	162.514										--	--	--	--		4.68	11349.7	3.68	14		7.68	535.385	3.66	210		7.68	1701.27	7.68	-465		7.68	3716.25	7.68	1.5		4.68	725	7.68	-881.333		4.68	-70.303
9.88412	63.3809	9.88412	39.1125		4.7	2140	7.7	158.783										--	--	--	--		4.7	11653.8	3.7	14		7.7	534.384	3.68	209.5		7.7	1713.66	7.7	-468.5		7.7	3715.98	7.7	1.5		4.7	656.667	7.7	-894		4.7	-101.263
9.95733	73.4571	9.95733	37.7403		4.72	2036.67	7.72	155.22										--	--	--	--		4.72	12413	3.72	15		7.72	531.127	3.7	214		7.72	1729.04	7.72	-472		7.72	3711.53	7.72	1.5		4.72	678.333	7.72	-904.667		4.72	-127.712
10.0305	76.019	10.0305	31.7229		4.74	2055	7.74	151.812										--	--	--	--		4.74	12193.8	3.74	15		7.74	527.339	3.72	224		7.74	1741.01	7.74	-475		7.74	3708.75	7.74	1.5		4.74	710	7.74	-914		4.74	-129.76
10.1038	75.2952	10.1038	33.1515		4.76	2183.33	7.76	148.551										--	--	--	--		4.76	12462.9	3.76	16		7.76	526.605	3.74	239.5		7.76	1758.05	7.76	-477		7.76	3682.64	7.76	1.5		4.76	648.333	7.76	-922		4.76	-112.148
10.177	75.0667	10.177	26.8138		4.78	2075	7.78	145.427										--	--	--	--		4.78	12867	3.78	16		7.78	530.431	3.76	262.5		7.78	1777.46	7.78	-479		7.78	3706.53	7.78	1.5		4.78	700	7.78	-928.667		4.78	-81.8074
10.2502	55.9143	10.2502	21.3766		4.8	2066.67	7.8	142.432										--	--	--	--		4.8	12624.5	3.8	17		7.8	528.296	3.78	294		7.8	1799.05	7.8	-481		7.8	3707.91	7.8	1.5		4.8	745	7.8	-934.667		4.8	-54.2963
10.3234	43.4095	10.3234	20.7403		4.82	2031.67	7.82	139.557										--	--	--	--		4.82	12652	3.82	18		7.82	526.593	3.8	336.5		7.82	1800.43	7.82	-482.5		7.82	3740.14	7.82	1.5		4.82	685	7.82	-940		4.82	-31.7632
10.3966	48.3048	10.3966	23.3939		4.84	2113.33	7.84	136.796										--	--	--	--		4.84	13046.1	3.84	18		7.84	526.138	3.82	395		7.84	1812.83	7.84	-484		7.84	3709.03	7.84	1.5		4.84	610	7.84	-944.667		4.84	-30.334
10.4698	34.7048	10.4698	26.8095		4.86	2188.33	7.86	134.142										--	--	--	--		4.86	13320.2	3.86	19		7.86	529.077	3.84	477		7.86	1828.91	7.86	-485		7.86	3731.24	7.86	1		4.86	715	7.86	-948.667		4.86	-37.1086
10.5431	36.9714	10.5431	29.1515		4.88	2125	7.88	132										--	--	--	--		4.88	12987.7	3.88	20		7.88	530.274	3.86	597.5		7.88	1854.08	7.88	-486.5		7.88	3720.13	7.88	1		4.88	641.667	7.88	-952.667		4.88	-48.6954
10.6163	29.4095	10.6163	32.6537		4.9	2100	7.9	132										--	--	--	--		4.9	12920.2	3.9	21		7.9	532.191	3.88	784.5		7.9	1876.24	7.9	-487.5		7.9	3689.85	7.9	1		4.9	710	7.9	-956		4.9	-73.5357
10.6895	61.5524	10.6895	36.5065		4.92	2041.67	7.92	132										--	--	--	--		4.92	12817.6	3.92	21		7.92	533.184	3.9	1094		7.92	1905.82	7.92	-488		7.92	3707.91	7.92	1		4.92	678.333	7.92	-958.667		4.92	-68.7729
10.7627	91.9238	10.7627	27.5628		4.94	2030	7.94	132										--	--	--	--		4.94	12673.4	3.94	22		7.94	530.777	3.92	1614		7.94	1921.07	7.94	-489		7.94	3700.96	7.94	1		4.94	665	7.94	-961.333		4.94	-70.9217
10.8359	107.276	10.8359	24.5238		4.96	2145	7.96	132										--	--	--	--		4.96	12539.2	3.96	23		7.96	534.096	3.94	2449		7.96	1937.39	7.96	-489.5		7.96	3691.52	7.96	1		4.96	660	7.96	-964		4.96	-58.9958
10.9091	135.41	10.9091	25.5498		4.98	2116.67	7.98	132										--	--	--	--		4.98	12275	3.98	24		7.98	536.688	3.96	3630		7.98	1949.65	7.98	-490.5		7.98	3737.07	7.98	1		4.98	688.333	7.98	-966		4.98	-65.9586
10.9824	120.057	10.9824	27.8052		5	2106.67	8	132										--	--	--	--		5	12107.5	4	25		8	537.426	3.98	4800.5		8	1963.01	8	-491		8	3695.13	8	1		5	675	8	-968		5	-72.3082
11.0556	97.781	11.0556	26.6667		5.02	2026.67	8.02	132										--	--	--	--		5.02	12286.6	4.02	27		8.02	540.976	4	5000		8.02	1963.37	8.02	-491.5		8.02	3694.02	8.02	1		5.02	678.333	8.02	-970		5.02	-61.1891
11.1288	84.1619	11.1288	29.0303		5.04	2270	8.04	132										--	--	--	--		5.04	11349.1	4.04	28		8.04	541.235	4.02	4034		8.04	1965.13	8.04	-492		8.04	3732.9	8.04	3		5.04	681.667	8.04	-972		5.04	-52.9421
11.202	48.0952	11.202	37.5195		5.06	2181.67	8.06	132										--	--	--	--		5.06	11451.6	4.06	29		8.06	548.062	4.04	2870		8.06	1965.8	8.06	-492.5		8.06	3699.29	8.06	3		5.06	663.333	8.06	-973.333		5.06	-65.9927
11.2752	53.1524	11.2752	42.1602		5.08	2093.33	8.08	132										--	--	--	--		5.08	11060.7	4.08	31		8.08	550.104	4.06	2048		8.08	1961.24	8.08	-493		8.08	3717.34	8.08	3		5.08	715	8.08	-974.667		5.08	-64.4537
11.3484	53.1905	11.3484	37.4762		5.1	2225	8.1	132										--	--	--	--		5.1	10671.5	4.1	32		8.1	548.234	4.08	1621.5		8.1	1937.5	8.1	-493		8.1	3734.57	8.1	3		5.1	683.333	8.1	-976		5.1	-36.5449
11.4216	41.8286	11.4216	40.0779		5.12	2240	8.12	132										--	--	--	--		5.12	10325.6	4.12	34		8.12	552.603	4.1	1533.5		8.12	1928.37	8.12	-493.5		8.12	3658.45	8.12	3		5.12	606.667	8.12	-977.333		5.12	-18.5502
11.4949	51.0571	11.4949	39.9351		5.14	2130	8.14	132										--	--	--	--		5.14	10091.4	4.14	36		8.14	555.359	4.12	1739		8.14	1911.82	8.14	-494		8.14	3696.51	8.14	3		5.14	711.667	8.14	-978.667		5.14	1.60064
11.5681	52.7429	11.5681	41.7186		5.16	2178.33	8.16	132										--	--	--	--		5.16	9715.61	4.16	37		8.16	551.943	4.14	2178		8.16	1887.4	8.16	-494		8.16	3677.9	8.16	2.5		5.16	660	8.16	-979.333		5.16	-1.9477
11.6413	59.9238	11.6413	31.9654		5.18	2163.33	8.18	132										--	--	--	--		5.18	9589.71	4.18	40		8.18	551.69	4.16	2608		8.18	1862.35	8.18	-494.5		8.18	3713.45	8.18	2.5		5.18	625	8.18	-980.667		5.18	5.59894
11.7145	71.3714	11.7145	34.026		5.2	2283.33	8.2	132										--	--	--	--		5.2	9072.21	4.2	42		8.2	550.532	4.18	2547.5		8.2	1844.33	8.2	-494.5		8.2	3672.34	8.2	2.5		5.2	673.333	8.2	-981.333		5.2	2.37424
11.7877	77.6857	11.7877	34.013		5.22	2218.33	8.22	132										--	--	--	--		5.22	8608.01	4.22	44		8.22	550.533	4.2	1984		8.22	1819.41	8.22	-495		8.22	3727.89	8.22	2.5		5.22	635	8.22	-982		5.22	-16.0587
11.8609	84.7619	11.8609	32.3074		5.24	2250	8.24	132										--	--	--	--		5.24	8318.81	4.24	47		8.24	551.615	4.22	1377.5		8.24	1794.24	8.24	-495		8.24	3682.61	8.24	3		5.24	636.667	8.24	-982.667		5.24	-11.4624
11.9342	99.9429	11.9342	24.7186		5.26	2195	8.26	132										--	--	--	--		5.26	8027.91	4.26	50		8.26	553.739	4.24	935.5		8.26	1781	8.26	-495.5		8.26	3731.5	8.26	3		5.26	645	8.26	-983.333		5.26	-19.5438
12.0074	100.552	12.0074	26.1299		5.28	2148.33	8.28	132										--	--	--	--		5.28	7622.04	4.28	53		8.28	560.317	4.26	653		8.28	1757.8	8.28	-495.5		8.28	3708.72	8.28	3		5.28	641.667	8.28	-984		5.28	-21.5418
12.0806	89.4952	12.0806	27.7446		5.3	2208.33	8.3	132										--	--	--	--		5.3	7619.51	4.3	57		8.3	559.092	4.28	480.5		8.3	1738.72	8.3	-495.5		8.3	3719.27	8.3	3		5.3	603.333	8.3	-984.667		5.3	-15.8497
12.1538	81.581	12.1538	31.8918		5.32	2353.33	8.32	132										--	--	--	--		5.32	7291.98	4.32	61		8.32	561.317	4.3	373		8.32	1715.37	8.32	-496		8.32	3730.66	8.32	3		5.32	663.333	8.32	-985.333		5.32	-29.3335
12.227	61.7429	12.227	26.8701		5.34	2238.33	8.34	132										--	--	--	--		5.34	6936.11	4.34	65		8.34	560.153	4.32	302		8.34	1704.02	8.34	-496		8.34	3709.55	8.34	3.5		5.34	591.667	8.34	-986		5.34	-5.15559
12.3002	42.5524	12.3002	33.9697		5.36	2321.67	8.36	132										--	--	--	--		5.36	6636.91	4.36	70		8.36	562.113	4.34	252		8.36	1695.21	8.36	-496		8.36	3712.61	8.36	3.5		5.36	665	8.36	-986.667		5.36	13.4687
12.3735	32.9714	12.3735	32.0996		5.38	2403.33	8.38	132										--	--	--	--		5.38	6434.38	4.38	75		8.38	565.858	4.36	214.5		8.38	1670.68	8.38	-496.5		8.38	3705.66	8.38	3.5		5.38	613.333	8.38	-987.333		5.38	16.1763
12.4467	27.419	12.4467	38.8268		5.4	2378.33	8.4	132										--	--	--	--		5.4	6343.5	4.4	81		8.4	561.788	4.38	186		8.4	1664.92	8.4	-496.5		8.4	3696.21	8.4	3.5		5.4	666.667	8.4	-988		5.4	23.2475
12.5199	35.3905	12.5199	37.8009		5.42	2243.33	8.42	132										--	--	--	--		5.42	5942.63	4.42	88		8.42	565.218	4.4	163.5		8.42	1646.77	8.42	-496.5		8.42	3706.77	8.42	4		5.42	591.667	8.42	-988		5.42	19.8637
12.5931	48.2095	12.5931	44.2597		5.44	2330	8.44	132										--	--	--	--		5.44	5716.77	4.44	96		8.44	569.905	4.42	146		8.44	1648.98	8.44	-497		8.44	3737.32	8.44	4		5.44	655	8.44	-988.667		5.44	4.7571
12.6663	37.8952	12.6663	44.4675		5.46	2418.33	8.46	132										--	--	--	--		5.46	5589.23	4.46	105		8.46	568.863	4.44	131.5		8.46	1645.57	8.46	-497		8.46	3730.38	8.46	4		5.46	608.333	8.46	-988.667		5.46	-12.3935
12.7395	51.8571	12.7395	46.4545		5.48	2328.33	8.48	132										--	--	--	--		5.48	5378.37	4.48	115		8.48	566.947	4.46	120.5		8.48	1644.61	8.48	-497		8.48	3729.27	8.48	4.5		5.48	628.333	8.48	-989.333		5.48	-21.2747
12.8127	61.6952	12.8127	42.1861		5.5	2420	8.5	132										--	--	--	--		5.5	5222.5	4.5	126		8.5	566.666	4.48	111		8.5	1645.04	8.5	-497		8.5	3738.99	8.5	4.5		5.5	643.333	8.5	-990		5.5	-10.2421
12.886	50.9714	12.886	44.1212		5.52	2388.33	8.52	132										--	--	--	--		5.52	5178.3	4.52	140		8.52	568.458	4.5	103.5		8.52	1647.65	8.52	-497		8.52	3698.71	8.52	4.5		5.52	593.333	8.52	-990		5.52	-4.1224
12.9592	59.0476	12.9592	39.5325		5.54	2541.67	8.54	132										--	--	--	--		5.54	5089.1	4.54	155		8.54	574.231	4.52	98		8.54	1659.66	8.54	-497.5		8.54	3659.26	8.54	5		5.54	641.667	8.54	-990.667		5.54	-4.79948
13.0324	63.2095	13.0324	41.8095		5.56	2543.33	8.56	132										--	--	--	--		5.56	4871.57	4.56	174		8.56	576.907	4.54	93.5		8.56	1663.78	8.56	-497.5		8.56	3732.32	8.56	5		5.56	570	8.56	-990.667		5.56	-9.13544
13.1056	71.9048	13.1056	37.5065		5.58	2520	8.58	132										--	--	--	--		5.58	4624.03	4.58	196		8.58	577.058	4.56	90.5		8.58	1680.2	8.58	-497.5		8.58	3743.7	8.58	5.5		5.58	583.333	8.58	-990.667		5.58	23.5414
13.1788	80.3333	13.1788	36.0087		5.6	2701.67	8.6	132										--	--	--	--		5.6	4724.83	4.6	222		8.6	576.315	4.58	89		8.6	1694.86	8.6	-497.5		8.6	3699.26	8.6	5.5		5.6	585	8.6	-991.333		5.6	8.47001
13.252	73.4286	13.252	28.0952		5.62	2480	8.62	132										--	--	--	--		5.62	4605.63	4.62	253		8.62	578.766	4.6	88.5		8.62	1692.92	8.62	-497.5		8.62	3698.15	8.62	6		5.62	636.667	8.62	-991.333		5.62	16.7162
13.3253	93.8381	13.3253	29.4892		5.64	2645	8.64	132										--	--	--	--		5.64	4388.1	4.64	292		8.64	580.709	4.62	90.5		8.64	1694.11	8.64	-497.5		8.64	3722.04	8.64	6		5.64	570	8.64	-992		5.64	18.2535
13.3985	99.6286	13.3985	41.8355		5.66	2743.33	8.66	132										--	--	--	--		5.66	4570.57	4.66	341		8.66	583.115	4.64	95		8.66	1683.84	8.66	-498		8.66	3706.76	8.66	6.5		5.66	575	8.66	-992		5.66	25.9235
13.4717	112.114	13.4717	50.9524		5.68	2635	8.68	132										--	--	--	--		5.68	4083.02	4.68	402		8.68	582.648	4.66	102.5		8.68	1679.56	8.68	-498		8.68	3708.14	8.68	7		5.68	596.667	8.68	-992		5.68	22.6342
13.5449	117.743	13.5449	55.8918		5.7	2725	8.7	132										--	--	--	--		5.7	4288.82	4.7	481		8.7	588.249	4.68	114.5		8.7	1675.45	8.7	-493		8.7	3697.03	8.7	7		5.7	681.667	8.7	-992.667		5.7	14.373
13.6181	121.705	13.6181	50.7316		5.72	2753.33	8.72	132										--	--	--	--		5.72	4094.62	4.72	585		8.72	586.691	4.7	136		8.72	1679.11	8.72	-493		8.72	3698.42	8.72	7.5		5.72	611.667	8.72	-992.667		5.72	10.1888
13.6913	114.8	13.6913	52.2554		5.74	2838.33	8.74	132										--	--	--	--		5.74	4037.09	4.74	727		8.74	595.437	4.72	172.5		8.74	1691.54	8.74	-493		8.74	3712.31	8.74	8		5.74	605	8.74	-992.667		5.74	38.0746
13.7645	92.6191	13.7645	47.7316		5.76	2821.67	8.76	132										--	--	--	--		5.76	4116.22	4.76	928		8.76	594.06	4.74	236		8.76	1701.99	8.76	-492.5		8.76	3755.36	8.76	8.5		5.76	583.333	8.76	-993.333		5.76	33.0386
13.8378	77.3524	13.8378	39.5758		5.78	2803.33	8.78	132										--	--	--	--		5.78	4033.69	4.78	1232		8.78	596.442	4.76	340.5		8.78	1700.22	8.78	-492.5		8.78	3721.75	8.78	9		5.78	611.667	8.78	-993.333		5.78	15.3967
13.911	56.6572	13.911	37.7922		5.8	2925	8.8	132										--	--	--	--		5.8	3836.16	4.8	1724		8.8	602.606	4.78	494		8.8	1702.74	8.8	-492.5		8.8	3723.14	8.8	9.5		5.8	615	8.8	-993.333		5.8	7.07175
13.9842	45.2381	13.9842	43.8139		5.82	2951.67	8.82	132										--	--	--	--		5.82	3835.29	4.82	2554		8.82	600.673	4.8	660.5		8.82	1716.65	8.82	-492.5		8.82	3737.86	8.82	10		5.82	603.333	8.82	-1000		5.82	28.9188
14.0574	41.3048	14.0574	36.0217		5.84	2948.33	8.84	132										--	--	--	--		5.84	3646.09	4.84	3927		8.84	595.463	4.82	712		8.84	1712.17	8.84	-494		8.84	3801.75	8.84	10.5		5.84	588.333	8.84	-1000		5.84	22.297
14.1306	50.7048	14.1306	34.3247		5.86	3005	8.86	132										--	--	--	--		5.86	3600.22	4.86	6014		8.86	597.997	4.84	589		8.86	1717.82	8.86	-493.5		8.86	3738.97	8.86	11		5.86	610	8.86	-1000		5.86	35.4576
14.2038	70.6	14.2038	22.8052		5.88	3170	8.88	132										--	--	--	--		5.88	3827.69	4.88	8546		8.88	601.174	4.86	416		8.88	1736.98	8.88	-493.5		8.88	3778.69	8.88	12		5.88	623.333	8.88	-1000		5.88	64.5277
14.2771	86.3809	14.2771	26.0606		5.9	3253.33	8.9	132										--	--	--	--		5.9	3756.82	4.9	10000		8.9	606.662	4.88	278		8.9	1733.35	8.9	-493.5		8.9	3827.58	8.9	13		5.9	625	8.9	-1000		5.9	88.7059
14.3503	107.819	14.3503	22.2554		5.92	3188.33	8.92	132										--	--	--	--		5.92	3702.62	4.92	8815		8.92	606.889	4.9	191		8.92	1738.13	8.92	-493		8.92	3813.13	8.92	13.5		5.92	623.333	8.92	-999.333		5.92	112.372
14.4235	140.048	14.4235	18.948		5.94	3501.67	8.94	132										--	--	--	--		5.94	3805.09	4.94	6301		8.94	603.083	4.92	139		8.94	1741.81	8.94	-493		8.94	3770.35	8.94	15		5.94	593.333	8.94	-999.333		5.94	80.3239
14.4967	131.552	14.4967	23.5887		5.96	3421.67	8.96	132										--	--	--	--		5.96	3610.89	4.96	4132		8.96	606.624	4.94	108		8.96	1745.42	8.96	-492.5		8.96	3758.41	8.96	16		5.96	595	8.96	-999.333		5.96	57.6702
14.5699	137.6	14.5699	24.5411		5.98	3420	8.98	132										--	--	--	--		5.98	3395.01	4.98	2681		8.98	603.76	4.96	89		8.98	1745.75	8.98	-492.5		8.98	3801.46	8.98	17		5.98	670	8.98	-998.667		5.98	69.336
14.6431	107.971	14.6431	18.5411		6	3465	9	132										--	--	--	--		6	3505.81	5	1800		9	608.389	4.98	76.5		9	1734.21	9	-492		9	3811.18	9	18.5		6	605	9	-998.667		6	77.6704
14.7164	109.829	14.7164	27.1082		6.02	3668.33	9.02	132										--	--	--	--		6.02	3483.28	5.02	1278		9.02	608.282	5	68		9.02	1734.67	9.02	-492		9.02	3804.24	9.02	20.5		6.02	606.667	9.02	-998.667		6.02	82.8446
14.7896	85.2952	14.7896	23.29		6.04	3600	9.04	132										--	--	--	--		6.04	3245.75	5.04	957		9.04	614.834	5.02	62.5		9.04	1736.24	9.04	-491.5		9.04	3838.12	9.04	22		6.04	665	9.04	-998.667		6.04	79.2723
14.8628	63.3524	14.8628	25.8485		6.06	3755	9.06	132										--	--	--	--		6.06	3439.88	5.06	747		9.06	615.228	5.04	59		9.06	1719.68	9.06	-491		9.06	3923.68	9.06	24		6.06	593.333	9.06	-998.667		6.06	88.3496
14.936	46.5333	14.936	22.2597		6.08	3780	9.08	132										--	--	--	--		6.08	3445.68	5.08	599		9.08	614.708	5.06	57.5		9.08	1724.18	9.08	-491		9.08	3873.4	9.08	26.5		6.08	625	9.08	-998.667		6.08	142.608
15.0092	33.0476	15.0092	16.9178		6.1	3845	9.1	132										--	--	--	--		6.1	3361.48	5.1	491		9.1	619.326	5.08	58		9.1	1731.24	9.1	-490.5		9.1	3892.29	9.1	29.5		6.1	585	9.1	-998.667		6.1	138.173
15.0824	12.8667	15.0824	16.5974		6.12	3943.33	9.12	132										--	--	--	--		6.12	3422.28	5.12	410		9.12	616.097	5.1	61		9.12	1739.81	9.12	-490		9.12	3863.67	9.12	33		6.12	595	9.12	-998.667		6.12	142.272
15.1556	9.12382	15.1556	18.4069		6.14	4201.67	9.14	132										--	--	--	--		6.14	3481.41	5.14	347		9.14	612.719	5.12	67		9.14	1742.08	9.14	-489.5		9.14	3917.56	9.14	36.5		6.14	551.667	9.14	-998.667		6.14	128.476
15.2289	4.11429	15.2289	15.7186		6.16	4201.67	9.16	132										--	--	--	--		6.16	3167.21	5.16	297		9.16	615.165	5.14	78		9.16	1739.99	9.16	-489.5		9.16	3902.29	9.16	41		6.16	601.667	9.16	-998.667		6.16	128.311
15.3021	13.3333	15.3021	20.1429		6.18	4353.33	9.18	132										--	--	--	--		6.18	3338.01	5.18	257		9.18	619.937	5.16	99		9.18	1743.36	9.18	-489		9.18	3977.01	9.18	46.5		6.18	630	9.18	-998.667		6.18	111.299
15.3753	14.2286	15.3753	21.0043		6.2	4436.67	9.2	132										--	--	--	--		6.2	3328.81	5.2	225		9.2	625.034	5.18	135		9.2	1738.46	9.2	-488.5		9.2	4054.23	9.2	53.5		6.2	676.667	9.2	-998.667		6.2	106.357
15.4485	24.8095	15.4485	23.974		6.22	4481.67	9.22	132										--	--	--	--		6.22	3337.95	5.22	198		9.22	634.229	5.2	193.5		9.22	1744.27	9.22	-488		9.22	4107.28	9.22	61.5		6.22	641.667	9.22	-998.667		6.22	121.054
15.5217	35.6476	15.5217	24.9048		6.24	4755	9.24	132										--	--	--	--		6.24	3118.75	5.24	176		9.24	640.367	5.22	272.5		9.24	1741.65	9.24	-487.5		9.24	4116.17	9.24	71.5		6.24	606.667	9.24	-998.667		6.24	130.088
15.5949	35.5905	15.5949	22.9351		6.26	4900	9.26	132										--	--	--	--		6.26	3177.88	5.26	157		9.26	639.687	5.24	338.5		9.26	1757.12	9.26	-486.5		9.26	4185.06	9.26	84.5		6.26	678.333	9.26	-998.667		6.26	124.195
15.6682	42.4381	15.6682	22.7749		6.28	5133.33	9.28	132										--	--	--	--		6.28	3258.67	5.28	141		9.28	639.471	5.26	328.5		9.28	1741.75	9.28	-486		9.28	4225.61	9.28	101		6.28	615	9.28	-998.667		6.28	142.638
15.7414	46.7905	15.7414	24.8745		6.3	5141.67	9.3	132										--	--	--	--		6.3	3141.14	5.3	128		9.3	642.514	5.28	252.5		9.3	1749.21	9.3	-485.5		9.3	4346.16	9.3	123		6.3	626.667	9.3	-998		6.3	129.499
15.8146	58.1238	15.8146	22.0693		6.32	5163.33	9.32	132										--	--	--	--		6.32	3145.27	5.32	116		9.32	646.4	5.3	174.5		9.32	1745.1	9.32	-484.5		9.32	4264.22	9.32	153		6.32	613.333	9.32	-998		6.32	152.083
15.8878	49.6476	15.8878	21.5151		6.34	5493.33	9.34	132										--	--	--	--		6.34	3167.74	5.34	106		9.34	650.948	5.32	119.5		9.34	1744.96	9.34	-484		9.34	4348.11	9.34	195		6.34	635	9.34	-998		6.34	180.353
15.961	42.3809	15.961	22.4632		6.36	5571.67	9.36	132										--	--	--	--		6.36	3123.54	5.36	97		9.36	657.35	5.34	85		9.36	1769.36	9.36	-483		9.36	4435.33	9.36	258.5		6.36	633.333	9.36	-998		6.36	226.478
16.0342	36.7619	16.0342	21.2338		6.38	5701.67	9.38	132										--	--	--	--		6.38	3382.67	5.38	89		9.38	668.693	5.36	64.5		9.38	1786.5	9.38	-482.5		9.38	4482.55	9.38	361		6.38	615	9.38	-998		6.38	256.543
16.1075	31.2571	16.1075	22.1255		6.4	5776.67	9.4	132										--	--	--	--		6.4	3190.14	5.4	82		9.4	675.17	5.38	52		9.4	1813.09	9.4	-481.5		9.4	4620.6	9.4	534		6.4	586.667	9.4	-998		6.4	271.673
16.1807	20.5905	16.1807	18.7749		6.42	6130	9.42	132										--	--	--	--		6.42	3185.94	5.42	76		9.42	687.732	5.4	44		9.42	1830.58	9.42	-480		9.42	4643.66	9.42	820.5		6.42	611.667	9.42	-998		6.42	289.79
16.2539	21.1047	16.2539	17.1472		6.44	6340	9.44	132										--	--	--	--		6.44	3155.07	5.44	71		9.44	697.091	5.42	38.5		9.44	1827.23	9.44	-479		9.44	4735.88	9.44	1257.5		6.44	648.333	9.44	-998		6.44	299.415
16.3271	25.4667	16.3271	11.0433		6.46	6475	9.46	132										--	--	--	--		6.46	3204.2	5.46	66		9.46	710.491	5.44	34.5		9.46	1821.32	9.46	-478		9.46	4710.6	9.46	1793.5		6.46	675	9.46	-997.333		6.46	308.86
16.4003	31.1905	16.4003	13.8442		6.48	6755	9.48	132										--	--	--	--		6.48	3281.67	5.48	61		9.48	712.326	5.46	31.5		9.48	1840.65	9.48	-476.5		9.48	4775.32	9.48	2114		6.48	688.333	9.48	-997.333		6.48	357.922
16.4735	35.2571	16.4735	15.026		6.5	6981.67	9.5	132										--	--	--	--		6.5	2994.14	5.5	57		9.5	720.046	5.48	25		9.5	1859.91	9.5	-475		9.5	4805.88	9.5	1878.5		6.5	661.667	9.5	-997.333		6.5	399.568
16.5467	40.0952	16.5467	16.1472		6.52	7175	9.52	132										--	--	--	--		6.52	3063.27	5.52	54		9.52	726.315	5.5	23.5		9.52	1861.56	9.52	-473.5		9.52	4819.77	9.52	1348		6.52	738.333	9.52	-997.333		6.52	432.555
16.62	47.2762	16.62	18.8312		6.54	7423.33	9.54	132										--	--	--	--		6.54	3062.4	5.54	50		9.54	741.188	5.52	22.5		9.54	1887.69	9.54	-471.5		9.54	4740.32	9.54	885		6.54	708.333	9.54	-997.333		6.54	479.612
16.6932	46.6762	16.6932	19.6667		6.56	7656.67	9.56	132										--	--	--	--		6.56	3204.87	5.56	47		9.56	750.197	5.54	22		9.56	1906.53	9.56	-469.5		9.56	4687.54	9.56	574		6.56	650	9.56	-997.333		6.56	562.297
16.7664	47.7333	16.7664	22.3117		6.58	8101.67	9.58	132										--	--	--	--		6.58	3092.33	5.58	45		9.58	755.983	5.56	21.5		9.58	1909.98	9.58	-467.5		9.58	4682.26	9.58	385		6.58	748.333	9.58	-996.667		6.58	628.309
16.8396	56.9809	16.8396	24.2251		6.6	7965	9.6	132										--	--	--	--		6.6	3106.46	5.6	42		9.6	761.758	5.58	21.5		9.6	1928.07	9.6	-465		9.6	4630.32	9.6	272.5		6.6	806.667	9.6	-996.667		6.6	677.516
16.9128	62.8476	16.9128	23.5541		6.62	8710	9.62	132										--	--	--	--		6.62	3118.93	5.62	40		9.62	772.304	5.6	22		9.62	1947.91	9.62	-462.5		9.62	4535.87	9.62	204		6.62	735	9.62	-996.667		6.62	711.724
16.986	63.8571	16.986	27.4372		6.64	8703.33	9.64	132										--	--	--	--		6.64	3083.06	5.64	38		9.64	788.519	5.62	22.5		9.64	1977.25	9.64	-459.5		9.64	4382.26	9.64	159		6.64	746.667	9.64	-996.667		6.64	748.939
17.0592	57.2191	17.0592	24.0866		6.66	8805	9.66	132										--	--	--	--		6.66	3028.86	5.66	36		9.66	797.26	5.64	23.5		9.66	2005.09	9.66	-456		9.66	4298.64	9.66	127.5		6.66	803.333	9.66	-996		6.66	739.885
17.1325	64.1238	17.1325	24.2554		6.68	9325	9.68	132										--	--	--	--		6.68	3102.99	5.68	34		9.68	808.372	5.66	22.5		9.68	2031.9	9.68	-452		9.68	4141.7	9.68	104.5		6.68	848.333	9.68	-996		6.68	636.019
17.2057	75.1524	17.2057	23.7533		6.7	9683.33	9.7	132										--	--	--	--		6.7	3088.79	5.7	32		9.7	817.272	5.68	25		9.7	2062.51	9.7	-447.5		9.7	4081.42	9.7	87.5		6.7	823.333	9.7	-996		6.7	543.003
17.2789	70.6	17.2789	13.1082		6.72	9868.33	9.72	132										--	--	--	--		6.72	3184.59	5.72	31		9.72	827.759	5.7	28		9.72	2089.08	9.72	-442.5		9.72	3968.64	9.72	74		6.72	853.333	9.72	-995.333		6.72	453.767
17.3521	76.9429	17.3521	24.1039		6.74	10053.3	9.74	132										--	--	--	--		6.74	3140.39	5.74	29		9.74	837.307	5.72	31.5		9.74	2123.53	9.74	-437		9.74	3915.87	9.74	63.5		6.74	855	9.74	-995.333		6.74	364.293
17.4253	89.3238	17.4253	31.3766		6.76	10378.3	9.76	132										--	--	--	--		6.76	3167.86	5.76	28		9.76	847.638	5.74	36.5		9.76	2166.4	9.76	-430		9.76	3880.58	9.76	55		6.76	908.333	9.76	-994.667		6.76	309.443
17.4986	85.5714	17.4986	34.0173		6.78	10390	9.78	132										--	--	--	--		6.78	3103.66	5.78	27		9.78	856.516	5.76	44		9.78	2219.35	9.78	-422.5		9.78	3842.81	9.78	48		6.78	948.333	9.78	-994.667		6.78	241.564
17.5718	84.0476	17.5718	37.2424		6.8	10650	9.8	132										--	--	--	--		6.8	3216.13	5.8	25		9.8	868.536	5.78	55		9.8	2261.85	9.8	-413		9.8	3790.03	9.8	42.5		6.8	943.333	9.8	-994		6.8	228.47
17.645	78.4762	17.645	40.5195		6.82	10521.7	9.82	132										--	--	--	--		6.82	3113.59	5.82	24		9.82	891.739	5.8	73		9.82	2305.75	9.82	-402.5		9.82	3799.75	9.82	37.5		6.82	1010	9.82	-994		6.82	227.987
17.7182	79.4857	17.7182	45.6797		6.84	10301.7	9.84	132										--	--	--	--		6.84	3274.39	5.84	23		9.84	914.403	5.82	102.5		9.84	2378.17	9.84	-389.5		9.84	3785.31	9.84	33.5		6.84	1021.67	9.84	-993.333		6.84	214.273
17.7914	87.8381	17.7914	40.0087		6.86	10215	9.86	132										--	--	--	--		6.86	2920.19	5.86	22		9.86	933.809	5.84	151.5		9.86	2446.48	9.86	-373.5		9.86	3773.36	9.86	30.5		6.86	1130	9.86	-992.667		6.86	228.669
17.8646	83.8191	17.8646	33.7446		6.88	9990	9.88	132										--	--	--	--		6.88	3110.98	5.88	22		9.88	955.675	5.86	224.5		9.88	2527.83	9.88	-354		9.88	3786.41	9.88	27.5		6.88	1211.67	9.88	-992		6.88	238.51
17.9378	84.2	17.9378	35.8918		6.9	10253.3	9.9	132										--	--	--	--		6.9	3190.12	5.9	21		9.9	975.189	5.88	308.5		9.9	2622.93	9.9	-330		9.9	3789.47	9.9	25		6.9	1296.67	9.9	-991.333		6.9	255.459
18.0111	87.0095	18.0111	35.316		6.92	9621.67	9.92	132										--	--	--	--		6.92	3099.25	5.92	20		9.92	987.078	5.9	348.5		9.92	2722.82	9.92	-299.5		9.92	3785.86	9.92	22.5		6.92	1290	9.92	-990.667		6.92	299.672
18.0843	81.9619	18.0843	36.3853		6.94	9261.67	9.94	132										--	--	--	--		6.94	3235.05	5.94	19		9.94	999.706	5.92	301.5		9.94	2872.1	9.94	-260		9.94	3760.57	9.94	21		6.94	1400	9.94	-990		6.94	312.168
18.1575	75.1524	18.1575	42.8701		6.96	8906.67	9.96	132										--	--	--	--		6.96	3299.18	5.96	18		9.96	1012.79	5.94	219.5		9.96	3047.74	9.96	-208		9.96	3732.8	9.96	19		6.96	1405	9.96	-989.333		6.96	337.616
18.2307	63.6952	18.2307	49.8961		6.98	8961.67	9.98	132										--	--	--	--		6.98	3181.65	5.98	18		9.98	1030	5.96	153		9.98	3280.05	9.98	-137.5		9.98	3746.68	9.98	17.5		6.98	1715	9.98	-988		6.98	392.227
18.3039	45.0381	18.3039	47.039		7	8178.33	10	132										--	--	--	--		7	3165.78	6	17		10	1045.85	5.98	110.5		10	3543.21	10	-37		10	3673.91	10	16.5		7	1793.33	10	-986.667		7	465.627
18.3771	49.419	18.3771	40.5931		7.02	7585	10.02	132										--	--	--	--		7.02	3164.92	6.02	16		10.02	1057.66	6	86.5		10.02	3842.36	10.02	114.5		10.02	3766.96	10.02	15.5		7.02	1803.33	10.02	-985.333		7.02	551.205
18.4504	57.2952	18.4504	34.9091		7.04	7478.33	10.04	132										--	--	--	--		7.04	3175.72	6.04	16		10.04	1073.01	6.02	75		10.04	4172.7	10.04	359.5		10.04	3733.35	10.04	14.5		7.04	2033.33	10.04	-984		7.04	608.911
18.5236	73.4286	18.5236	20.9654		7.06	7126.67	10.06	132										--	--	--	--		7.06	3298.18	6.06	15		10.06	1084.63	6.04	70.5		10.06	4501.95	10.06	772		10.06	3707.24	10.06	13.5		7.06	2176.67	10.06	-982		7.06	659.036
18.5968	94.4857	18.5968	17.1991		7.08	6713.33	10.08	132										--	--	--	--		7.08	3308.98	6.08	15		10.08	1105.69	6.06	71		10.08	4855.47	10.08	1456		10.08	3691.12	10.08	12.5		7.08	2420	10.08	-979.333		7.08	703.964
18.67	104.514	18.67	16.8831		7.1	6253.33	10.1	132										--	--	--	--		7.1	3329.78	6.1	14		10.1	1119.57	6.08	76		10.1	5196.07	10.1	2496		10.1	3740.01	10.1	11.5		7.1	2598.33	10.1	-976.667		7.1	689.822
18.7432	97.9619	18.7432	27.71		7.12	6048.33	10.12	132										--	--	--	--		7.12	3140.58	6.12	14		10.12	1133.26	6.1	85.5		10.12	5535.45	10.12	3762.5		10.12	3657.23	10.12	11		7.12	2768.33	10.12	-973.333		7.12	670.644
18.8164	81.5333	18.8164	38.8355		7.14	5885	10.14	132										--	--	--	--		7.14	3293.05	6.14	13		10.14	1135.41	6.12	102		10.14	5862.13	10.14	4500		10.14	3718.62	10.14	10.5		7.14	3168.33	10.14	-968.667		7.14	653.683
18.8896	65.981	18.8896	41.8139		7.16	5541.67	10.16	132										--	--	--	--		7.16	3435.52	6.16	13		10.16	1138.59	6.14	129		10.16	6172.09	10.16	3919		10.16	3712.51	10.16	10		7.16	3470	10.16	-963.333		7.16	609.002
18.9629	59.9048	18.9629	42.7359		7.18	5505	10.18	132										--	--	--	--		7.18	3332.97	6.18	13		10.18	1147.93	6.16	175.5		10.18	6420.71	10.18	2662.5		10.18	3673.9	10.18	14.5		7.18	4041.67	10.18	-956.667		7.18	562.119
19.0361	50.7524	19.0361	37.6926		7.2	5405	10.2	132										--	--	--	--		7.2	3177.11	6.2	12		10.2	1150.22	6.18	254.5		10.2	6633.64	10.2	1575		10.2	3706.12	10.2	14		7.2	4298.33	10.2	-948		7.2	466.594
19.1093	45.2286	19.1093	35.0909		7.22	5023.33	10.22	132										--	--	--	--		7.22	3264.57	6.22	12		10.22	1152.79	6.2	385		10.22	6791.13	10.22	846		10.22	3739.17	10.22	13.5		7.22	4698.33	10.22	-936		7.22	381.4
19.1825	42.6095	19.1825	27.7965		7.24	4908.33	10.24	132										--	--	--	--		7.24	3413.71	6.24	12		10.24	1151.63	6.22	578		10.24	6890.07	10.24	403.5		10.24	3683.89	10.24	13.5		7.24	4796.67	10.24	-919.333		7.24	286.754
19.2557	39.7524	19.2557	19.3723		7.26	4650	10.26	132										--	--	--	--		7.26	3332.84	6.26	11		10.26	1151.58	6.24	792.5		10.26	6928.09	10.26	141		10.26	3721.11	10.26	13.5		7.26	4990	10.26	-895.333		7.26	208.449
19.3289	43.4	19.3289	21.1732		7.28	4603.33	10.28	132										--	--	--	--		7.28	3365.31	6.28	11		10.28	1153.65	6.26	873.5		10.28	6939.12	10.28	-20		10.28	3725	10.28	13		7.28	5088.33	10.28	-857.333		7.28	159.705
19.4022	38.5714	19.4022	26.0476		7.3	4401.67	10.3	132										--	--	--	--		7.3	3432.77	6.3	11		10.3	1162.4	6.28	728.5		10.3	6889.45	10.3	-126		10.3	3648.05	10.3	13		7.3	5001.67	10.3	-794.667		7.3	137.778
19.4754	43.1429	19.4754	29.0649		7.32	4225	10.32	132										--	--	--	--		7.32	3441.91	6.32	10		10.32	1162.28	6.3	509		10.32	6791.73	10.32	-199.5		10.32	3755.28	10.32	13		7.32	5058.33	10.32	-688.667		7.32	138.105
19.5486	50.1619	19.5486	24.4459		7.34	4398.33	10.34	132										--	--	--	--		7.34	3394.37	6.34	10		10.34	1164.66	6.32	334		10.34	6643.89	10.34	-254		10.34	3744.16	10.34	13		7.34	4690	10.34	-518.667		7.34	130.067
19.6218	74.4381	19.6218	26.9437		7.36	4175	10.36	132										--	--	--	--		7.36	3421.84	6.36	0		10.36	1167.87	6.34	220		10.36	6445.36	10.36	-294.5		10.36	3751.92	10.36	13		7.36	4351.67	10.36	-282		7.36	113.394
19.695	99.781	19.695	29.8009		7.38	3915	10.38	132										--	--	--	--		7.38	3487.64	6.38	0		10.38	1169.11	6.36	152		10.38	6219.61	10.38	-326		10.38	3718	10.38	13		7.38	3596.67	10.38	-56		7.38	118.278
19.7682	124.419	19.7682	25.4329		7.4	3873.33	10.4	132										--	--	--	--		7.4	3350.11	6.4	0		10.4	1168.13	6.38	111		10.4	5961.79	10.4	-351		10.4	3703.25	10.4	13		7.4	3036.67	10.4	-37.3333		7.4	107.925
19.8414	131.914	19.8414	17.4805		7.42	3868.33	10.42	132										--	--	--	--		7.42	3602.57	6.42	0		10.42	1171.31	6.4	86		10.42	5681.16	10.42	-371		10.42	3689.33	10.42	13		7.42	2338.33	10.42	-247.333		7.42	87.795
19.9147	121.848	19.9147	14.71		7.44	3820	10.44	132										--	--	--	--		7.44	3461.71	6.44	0		10.44	1176.28	6.42	69.5		10.44	5371.43	10.44	-387.5		10.44	3718.75	10.44	13		7.44	1821.67	10.44	-490.667		7.44	57.6007
19.9879	97	19.9879	19.1602		7.46	3553.33	10.46	132										--	--	--	--		7.46	3579.16	6.46	0		10.46	1184.73	6.44	58		10.46	5046.64	10.46	-400.5		10.46	3738.17	10.46	13		7.46	1343.33	10.46	-670		7.46	60.4084
20.0611	65.8286	20.0611	19.6537		7.48	3700	10.48	132										--	--	--	--		7.48	3601.63	6.48	0		10.48	1200.86	6.46	49.5		10.48	4690.98	10.48	-412		10.48	3657.58	10.48	13.5		7.48	1163.33	10.48	-783.333		7.48	73.8096
20.1343	48.6	20.1343	18.2251		7.5	3533.33	10.5	132										--	--	--	--		7.5	3502.43	6.5	0		10.5	1214.45	6.48	43		10.5	4345.84	10.5	-421		10.5	3700.34	10.5	13.5		7.5	1028.33	10.5	-850.667		7.5	66.9492
20.2075	61.3429	20.2075	21.3723		7.52	3481.67	10.52	132										--	--	--	--		7.52	3728.23	6.52	0		10.52	1219.89	6.5	38.5		10.52	4020.99	10.52	-429		10.52	3674.75	10.52	13.5		7.52	873.333	10.52	-890.667		7.52	67.6633
20.2807	63.6381	20.2807	21.9567		7.54	3475	10.54	132										--	--	--	--		7.54	3775.7	6.54	0		10.54	1230.6	6.52	35		10.54	3675.69	10.54	-436		10.54	3695	10.54	14		7.54	811.667	10.54	-916.667		7.54	85.5421
20.354	77.6	20.354	23.6191		7.56	3430	10.56	132										--	--	--	--		7.56	3814.83	6.56	0		10.56	1243.7	6.54	32.5		10.56	3376.24	10.56	-442		10.56	3644.83	10.56	14		7.56	841.667	10.56	-934		7.56	86.2629
20.4272	70.4667	20.4272	25.368		7.58	3280	10.58	132										--	--	--	--		7.58	3845.63	6.58	0		10.58	1247.79	6.56	31		10.58	3103.34	10.58	-447		10.58	3661.32	10.58	14.5		7.58	755	10.58	-946.667		7.58	87.7482
20.5004	57.4476	20.5004	29.2944		7.6	3241.67	10.6	132										--	--	--	--		7.6	3678.1	6.6	0		10.6	1258.05	6.58	30.5		10.6	2868.68	10.6	-451.5		10.6	3691.98	10.6	15		7.6	685	10.6	-955.333		7.6	78.1027
20.5736	41.0762	20.5736	37.4675		7.62	3238.33	10.62	132										--	--	--	--		7.62	3878.9	6.62	0		10.62	1272.22	6.6	30.5		10.62	2692.2	10.62	-455.5		10.62	3739.31	10.62	15		7.62	648.333	10.62	-962.667		7.62	69.4459
20.6468	29.4857	20.6468	38.4286		7.64	3130	10.64	132										--	--	--	--		7.64	3871.36	6.64	0		10.64	1278.01	6.62	31		10.64	2557.6	10.64	-459		10.64	3685.81	10.64	15.5		7.64	726.667	10.64	-968		7.64	72.3378
20.72	16.5429	20.72	37.8139		7.66	3155	10.66	132										--	--	--	--		7.66	4043.83	6.66	0		10.66	1283.75	6.64	33		10.66	2471.14	10.66	-462		10.66	3713.97	10.66	16		7.66	668.333	10.66	-972.667		7.66	77.0863
20.7933	26.1143	20.7933	30.4286		7.68	3046.67	10.68	132										--	--	--	--		7.68	4016.3	6.68	0		10.68	1286.81	6.66	36		10.68	2425.41	10.68	-464.5		10.68	3652.96	10.68	16.5		7.68	638.333	10.68	-976		7.68	71.0956
20.8665	22.3048	20.8665	35.4026		7.7	3070	10.7	132										--	--	--	--		7.7	4043.76	6.7	0		10.7	1290.32	6.68	41.5		10.7	2408.37	10.7	-467		10.7	3657.79	10.7	17.5		7.7	588.333	10.7	-979.333		7.7	84.0681
20.9397	45.4	20.9397	35.0563		7.72	2965	10.72	132										--	--	--	--		7.72	4161.23	6.72	0		10.72	1294.08	6.7	50.5		10.72	2405.44	10.72	-469.5		10.72	3692.62	10.72	18		7.72	620	10.72	-981.333		7.72	88.5817
21.0129	56.5809	21.0129	36.355		7.74	2975	10.74	132										--	--	--	--		7.74	4157.03	6.74	0		10.74	1292.95	6.72	65.5		10.74	2429.74	10.74	-471.5		10.74	3696.61	10.74	19		7.74	698.333	10.74	-983.333		7.74	95.4744
21.0861	76.9143	21.0861	30.8009		7.76	3055	10.76	132										--	--	--	--		7.76	4244.49	6.76	0		10.76	1293.97	6.74	91.5		10.76	2468.22	10.76	-473		10.76	3672.27	10.76	19.5		7.76	568.333	10.76	-985.333		7.76	68.5739
21.1593	82.0762	21.1593	34.7273		7.78	2841.67	10.78	132										--	--	--	--		7.78	4218.62	6.78	0		10.78	1282.66	6.76	134		10.78	2494.79	10.78	-475		10.78	3718.77	10.78	20.5		7.78	573.333	10.78	-986.667		7.78	61.5878
21.2325	94.5333	21.2325	36.1602		7.8	2815	10.8	132										--	--	--	--		7.8	4374.42	6.8	0		10.8	1270.6	6.78	194		10.8	2520.17	10.8	-476.5		10.8	3692.76	10.8	21.5		7.8	558.333	10.8	-988		7.8	56.7158
21.3058	85.6667	21.3058	29.6667		7.82	2745	10.82	133.006										--	--	--	--		7.82	4516.89	6.82	0		10.82	1253.12	6.8	253		10.82	2534.18	10.82	-477.5		10.82	3685.09	10.82	23		7.82	586.667	10.82	-989.333		7.82	64.8009
21.379	77.5238	21.379	31.0606		7.84	2756.67	10.84	135.642										--	--	--	--		7.84	4537.69	6.84	0		10.84	1242.53	6.82	261.5		10.84	2545.82	10.84	-479		10.84	3755.75	10.84	24		7.84	533.333	10.84	-990		7.84	68.0894
21.4522	65.0762	21.4522	34.697		7.86	2855	10.86	138.384										--	--	--	--		7.86	4486.82	6.86	0		10.86	1225.15	6.84	210		10.86	2536.28	10.86	-480		10.86	3701.41	10.86	25.5		7.86	538.333	10.86	-990.667		7.86	79.8043
21.5254	65.3143	21.5254	32.6753		7.88	2710	10.88	141.239										--	--	--	--		7.88	4465.95	6.88	0		10.88	1204	6.86	148.5		10.88	2526.47	10.88	-481		10.88	3711.24	10.88	27.5		7.88	578.333	10.88	-991.333		7.88	91.5612
21.5986	55.3333	21.5986	32.2035		7.9	2723.33	10.9	144.214										--	--	--	--		7.9	4638.42	6.9	0		10.9	1179.91	6.88	103		10.9	2501.19	10.9	-482		10.9	3709.4	10.9	29.5		7.9	578.333	10.9	-992		7.9	64.6898
21.6718	70.7333	21.6718	29.5454		7.92	2666.67	10.92	147.317										--	--	--	--		7.92	4942.55	6.92	0		10.92	1160.42	6.9	75		10.92	2479.96	10.92	-483		10.92	3760.06	10.92	32.5		7.92	575	10.92	-992.667		7.92	46.4689
21.7451	71.7905	21.7451	38.8095		7.94	2705	10.94	150.556										--	--	--	--		7.94	4731.69	6.94	0		10.94	1134.76	6.92	59.5		10.94	2462.11	10.94	-484		10.94	3733.22	10.94	33.5		7.94	543.333	10.94	-993.333		7.94	42.172
21.8183	86.819	21.8183	42.2511		7.96	2683.33	10.96	153.941										--	--	--	--		7.96	5144.15	6.96	0		10.96	1115.79	6.94	52		10.96	2438.64	10.96	-484.5		10.96	3800.55	10.96	37.5		7.96	553.333	10.96	-994		7.96	40.6759
21.8915	98.6572	21.8915	38.0866		7.98	2513.33	10.98	157.481										--	--	--	--		7.98	5081.62	6.98	0		10.98	1095.1	6.96	49.5		10.98	2402.96	10.98	-485.5		10.98	3820.38	10.98	42.5		7.98	513.333	10.98	-994		7.98	26.6168
21.9647	93.9524	21.9647	40.2424		8	2563.33	11	161.188										--	--	--	--		8	5177.42	7	0		11	1062.92	6.98	51.5		11	2384.19	11	-486		11	3824.37	11	50		8	525	11	-994.667		8	21.7802
22.0379	96.419	22.0379	33.3593		8.02	2605	11.02	165.073										--	--	--	--		8.02	5309.89	7.02	0		11.02	1038.1	7	57.5		11.02	2358.26	11.02	-486.5		11.02	3871.7	11.02	61		8.02	515	11.02	-994.667		8.02	-4.58558
22.1111	90.6762	22.1111	29.9567		8.04	2551.67	11.04	169.149										--	--	--	--		8.04	5294.02	7.04	4		11.04	1006.87	7.02	69.5		11.04	2338.47	11.04	-487		11.04	3886.53	11.04	78.5		8.04	571.667	11.04	-995.333		8.04	-9.68169
22.1843	74.0381	22.1843	25.29		8.06	2656.67	11.06	173.431										--	--	--	--		8.06	5584.81	7.06	4		11.06	976.944	7.04	92.5		11.06	2329.8	11.06	-488		11.06	3965.52	11.06	106		8.06	521.667	11.06	-995.333		8.06	-14.7775
22.2576	105.762	22.2576	25.9307		8.08	2480	11.08	177.936										--	--	--	--		8.08	5595.61	7.08	4		11.08	950.18	7.06	133		11.08	2308.13	11.08	-488.5		11.08	3973.68	11.08	147.5		8.08	521.667	11.08	-996		8.08	-22.1555
22.3308	103.667	22.3308	32.8442		8.1	2513.33	11.1	182.68										--	--	--	--		8.1	5591.41	7.1	4		11.1	924.238	7.08	196.5		11.1	2291.58	11.1	-489		11.1	3982.68	11.1	200		8.1	510	11.1	-996		8.1	2.76095
22.404	110.048	22.404	30.0043		8.12	2411.67	11.12	187.683										--	--	--	--		8.12	6185.54	7.12	4		11.12	902.321	7.1	279		11.12	2267.46	11.12	-489		11.12	4013.34	11.12	235		8.12	530	11.12	-996		8.12	33.6825
22.4772	102.533	22.4772	30.1472		8.14	2431.67	11.14	192.967										--	--	--	--		8.14	5913.01	7.14	5		11.14	885.811	7.12	339.5		11.14	2238.23	11.14	-489.5		11.14	4141.5	11.14	220		8.14	483.333	11.14	-996.667		8.14	24.3213
22.5504	77.3143	22.5504	27.5325		8.16	2550	11.16	198.557										--	--	--	--		8.16	6188.81	7.16	5		11.16	869.006	7.14	316.5		11.16	2212.57	11.16	-490		11.16	4092.99	11.16	175.5		8.16	486.667	11.16	-996.667		8.16	22.0607
22.6237	66.3333	22.6237	25.1558		8.18	2440	11.18	204.479										--	--	--	--		8.18	6207.94	7.18	5		11.18	850.118	7.16	238.5		11.18	2201.19	11.18	-490.5		11.18	4223.65	11.18	136.5		8.18	570	11.18	-996.667		8.18	17.4265
22.6969	48.0191	22.6969	29.5151		8.2	2405	11.2	210.765										--	--	--	--		8.2	6250.41	7.2	5		11.2	835.505	7.18	167		11.2	2181.11	11.2	-491		11.2	4286.81	11.2	112		8.2	540	11.2	-996.667		8.2	10.9663
22.7701	35.6095	22.7701	38.8009		8.22	2448.33	11.22	217.447										--	--	--	--		8.22	6382.88	7.22	5		11.22	821.431	7.2	120		11.22	2163.05	11.22	-491		11.22	4354.14	11.22	100		8.22	526.667	11.22	-997.333		8.22	19.368
22.8433	62.7143	22.8433	46.0346		8.24	2250	11.24	224.566										--	--	--	--		8.24	6422.01	7.24	5		11.24	812.295	7.22	92.5		11.24	2160.29	11.24	-491.5		11.24	4498.97	11.24	96		8.24	523.333	11.24	-997.333		8.24	-6.16946
22.9165	61.9238	22.9165	51.684		8.26	2271.67	11.26	232.165										--	--	--	--		8.26	6656.14	7.26	5		11.26	799.8	7.24	72		11.26	2137.53	11.26	-492		11.26	4517.13	11.26	97.5		8.26	540	11.26	-997.333		8.26	-14.9597
22.9897	68.2286	22.9897	45.1861		8.28	2428.33	11.28	240.295										--	--	--	--		8.28	6551.94	7.28	6		11.28	795.865	7.26	54.5		11.28	2107.88	11.28	-492		11.28	4720.29	11.28	102.5		8.28	560	11.28	-994.667		8.28	-23.3811
23.0629	63.7714	23.0629	46.1212		8.3	2421.67	11.3	249.011										--	--	--	--		8.3	6706.08	7.3	6		11.3	788.317	7.28	41.5		11.3	2107.04	11.3	-492		11.3	4757.62	11.3	110.5		8.3	548.333	11.3	-994.667		8.3	-26.7253
23.1362	71.7238	23.1362	38.013		8.32	2390	11.32	258.381										--	--	--	--		8.32	6825.21	7.32	6		11.32	776.205	7.3	32.5		11.32	2101.8	11.32	-492.5		11.32	4978.28	11.32	122		8.32	503.333	11.32	-994.667		8.32	5.60248
23.2094	101.924	23.2094	32.3333		8.34	2293.33	11.34	268.481										--	--	--	--		8.34	7034.34	7.34	6		11.34	767.205	7.32	26.5		11.34	2111.5	11.34	-492.5		11.34	5151.44	11.34	136.5		8.34	526.667	11.34	-994.667		8.34	31.7766
23.2826	103.21	23.2826	32.5455		8.36	2465	11.36	279.397										--	--	--	--		8.36	6676.8	7.36	6		11.36	763.879	7.34	22		11.36	2108.08	11.36	-493		11.36	5293.77	11.36	155		8.36	526.667	11.36	-994.667		8.36	31.4276
23.3558	103.895	23.3558	32.355		8.38	2326.67	11.38	291.234										--	--	--	--		8.38	6839.27	7.38	7		11.38	756.962	7.36	18.5		11.38	2127.34	11.38	-493		11.38	5499.43	11.38	178.5		8.38	521.667	11.38	-994.667		8.38	18.668
23.429	100.057	23.429	30.2814		8.4	2331.67	11.4	304.11										--	--	--	--		8.4	6968.4	7.4	7		11.4	751.281	7.38	16.5		11.4	2114.18	11.4	-493		11.4	5826.76	11.4	209		8.4	555	11.4	-994.667		8.4	3.60763
23.5022	87.3333	23.5022	28.6926		8.42	2271.67	11.42	318.171										--	--	--	--		8.42	7205.87	7.42	7		11.42	745.423	7.4	15		11.42	2121.36	11.42	-493.5		11.42	6046.58	11.42	249		8.42	511.667	11.42	-994.667		8.42	-19.5696
23.5755	81.5524	23.5755	22.7619		8.44	2325	11.44	333.585										--	--	--	--		8.44	7063.33	7.44	7		11.44	737.729	7.42	13.5		11.44	2131.03	11.44	-493.5		11.44	6478.08	11.44	301.5		8.44	515	11.44	-994.667		8.44	-22.1991
23.6487	71.219	23.6487	28.5411		8.46	2331.67	11.46	350.556										--	--	--	--		8.46	7010.8	7.46	8		11.46	730.954	7.44	13		11.46	2126.77	11.46	-494		11.46	6842.08	11.46	374.5		8.46	493.333	11.46	-994.667		8.46	-22.3479
23.7219	70.2667	23.7219	28.7229		8.48	2295	11.48	369.327										--	--	--	--		8.48	7073.27	7.48	8		11.48	722.826	7.46	12.5		11.48	2135.81	11.48	-494		11.48	7121.07	11.48	478		8.48	508.333	11.48	-994.667		8.48	31.1544
23.7951	66.7333	23.7951	25.5151		8.5	2368.33	11.5	390.201										--	--	--	--		8.5	7204.07	7.5	8		11.5	720.056	7.48	12		11.5	2148.04	11.5	-494		11.5	7516.73	11.5	636		8.5	533.333	11.5	-994.667		8.5	56.6644
23.8683	59.3429	23.8683	24.1255		8.52	2283.33	11.52	413.547										--	--	--	--		8.52	6999.87	7.52	9		11.52	720.136	7.5	12.5		11.52	2150.59	11.52	-494.5		11.52	7917.37	11.52	893		8.52	520	11.52	-994.667		8.52	37.651
23.9415	43.7048	23.9415	22.5454		8.54	2205	11.54	439.827										--	--	--	--		8.54	7082.33	7.54	9		11.54	715.893	7.52	14		11.54	2163.93	11.54	-494.5		11.54	8330.54	11.54	1327.5		8.54	590	11.54	-994.667		8.54	13.1236
24.0147	43.1238	24.0147	27.3377		8.56	2406.67	11.56	469.617										--	--	--	--		8.56	6723.13	7.56	9		11.56	710.612	7.54	17		11.56	2196.26	11.56	-494.5		11.56	8353.7	11.56	2043.5		8.56	568.333	11.56	-994.667		8.56	35.4951
24.088	42.7048	24.088	31.5671		8.58	2425	11.58	503.661										--	--	--	--		8.58	6913.93	7.58	10		11.58	707.348	7.56	22		11.58	2206.77	11.58	-494.5		11.58	8721.86	11.58	3117.5		8.58	528.333	11.58	-994.667		8.58	15.754
24.1612	47.9809	24.1612	28.316		8.6	2223.33	11.6	542.919										--	--	--	--		8.6	6529.73	7.6	10		11.6	705.049	7.58	29.5		11.6	2225.02	11.6	-499.5		11.6	8905.02	11.6	4376.5		8.6	533.333	11.6	-994.667		8.6	10.2248
24.2344	45.7333	24.2344	29.8138		8.62	2271.67	11.62	588.654										--	--	--	--		8.62	6527.2	7.62	11		11.62	701.593	7.6	38		11.62	2238.94	11.62	-499.5		11.62	9079.03	11.62	5000		8.62	565	11.62	-994		8.62	-12.3969
24.3076	36.0095	24.3076	25.2164		8.64	2298.33	11.64	642.567										--	--	--	--		8.64	6413	7.64	11		11.64	703.738	7.62	41.5		11.64	2240	11.64	-499.5		11.64	9175.54	11.64	4302.5		8.64	558.333	11.64	-994		8.64	8.34206
24.3808	37.6476	24.3808	20.6364		8.66	2320	11.66	707.022										--	--	--	--		8.66	6455.46	7.66	12		11.66	699.213	7.64	35.5		11.66	2255.22	11.66	-499.5		11.66	9143.7	11.66	3038		8.66	591.667	11.66	-994		8.66	-10.7232
24.454	77.6762	24.454	19.5887		8.68	2355	11.68	785.502										--	--	--	--		8.68	6267.92	7.68	12		11.68	692.529	7.66	26		11.68	2256.07	11.68	-499.5		11.68	9041.01	11.68	1986		8.68	643.333	11.68	-994		8.68	-24.3116
24.5272	90.2381	24.5272	19.2857		8.7	2223.33	11.7	883.737										--	--	--	--		8.7	6388.72	7.7	13		11.7	691.289	7.68	18.5		11.7	2257.91	11.7	-499.5		11.7	8882.52	11.7	1291		8.7	611.667	11.7	-994		8.7	-22.165
24.6005	106.619	24.6005	25.7533		8.72	2326.67	11.72	1011.93										--	--	--	--		8.72	6146.19	7.72	14		11.72	685.206	7.7	14		11.72	2268.11	11.72	-499.5		11.72	8613.98	11.72	871		8.72	586.667	11.72	-993.333		8.72	12.1836
24.6737	93.1238	24.6737	29.7619		8.74	2316.67	11.74	1187.49										--	--	--	--		8.74	5903.66	7.74	14		11.74	680.962	7.72	10		11.74	2260.13	11.74	-499.5		11.74	8144.65	11.74	621.5		8.74	613.333	11.74	-993.333		8.74	-0.49514
24.7469	73.0476	24.7469	26.3983		8.76	2251.67	11.76	1434.11										--	--	--	--		8.76	5927.79	7.76	15		11.76	675.449	7.74	8.5		11.76	2236.27	11.76	-499.5		11.76	7541.99	11.76	468		8.76	625	11.76	-993.333		8.76	-23.2841
24.8201	48.8952	24.8201	26.7965		8.78	2423.33	11.78	1771.98										--	--	--	--		8.78	5755.26	7.78	16		11.78	674.786	7.76	7.5		11.78	2234.23	11.78	-499.5		11.78	7004.32	11.78	366.5		8.78	630	11.78	-993.333		8.78	-17.7528
24.8933	31	24.8933	30.9697		8.8	2306.67	11.8	2200.18										--	--	--	--		8.8	5711.06	7.8	17		11.8	676.544	7.78	7		11.8	2224.39	11.8	-499.5		11.8	6274.98	11.8	295		8.8	693.333	11.8	-992.667		8.8	-13.8818
24.9666	36.619	24.9666	36.4459		8.82	2258.33	11.82	2663.92										--	--	--	--		8.82	5778.52	7.82	18		11.82	677.191	7.8	7.5		11.82	2215.98	11.82	-499.5		11.82	5765.64	11.82	242		8.82	708.333	11.82	-992.667		8.82	-48.1277
25.0398	54.0952	25.0398	40.6623		8.84	2246.67	11.84	2982.89										--	--	--	--		8.84	5509.32	7.84	19		11.84	674.87	7.82	8		11.84	2209.6	11.84	-499.5		11.84	5291.3	11.84	202.5		8.84	661.667	11.84	-992		8.84	-26.8598
25.113	59.2952	25.113	45.5931		8.86	2320	11.86	2915.09										--	--	--	--		8.86	5435.12	7.86	20		11.86	673.416	7.84	9		11.86	2203.97	11.86	-499.5		11.86	4887.8	11.86	171.5		8.86	718.333	11.86	-992		8.86	-14.3645
25.1862	57.6095	25.1862	47.7229		8.88	2221.67	11.88	2521.4										--	--	--	--		8.88	5389.26	7.88	22		11.88	670.01	7.86	11		11.88	2178.34	11.88	-499.5		11.88	4583.46	11.88	147		8.88	753.333	11.88	-992.667		8.88	7.17736
25.2594	65.181	25.2594	42.4286		8.9	2145	11.9	2057.04										--	--	--	--		8.9	5345.06	7.9	23		11.9	671.345	7.88	14		11.9	2162.19	11.9	-499.5		11.9	4399.12	11.9	127.5		8.9	721.667	11.9	-992		8.9	7.05195
25.3326	68.1333	25.3326	36.7186		8.92	2311.67	11.92	1654.99										--	--	--	--		8.92	5037.52	7.92	25		11.92	671.921	7.9	16.5		11.92	2142.25	11.92	-499.5		11.92	4159.78	11.92	112		8.92	783.333	11.92	-992		8.92	-10.7804
25.4058	52.3905	25.4058	30.2121		8.94	2158.33	11.94	1347.2										--	--	--	--		8.94	4971.66	7.94	27		11.94	670.623	7.92	18		11.94	2135.54	11.94	-499.5		11.94	4073.77	11.94	98.5		8.94	803.333	11.94	-991.333		8.94	18.7033
25.4791	65.1619	25.4791	28.9178		8.96	2296.67	11.96	1125.64										--	--	--	--		8.96	4945.78	7.96	29		11.96	670.315	7.94	20.5		11.96	2124.48	11.96	-499.5		11.96	4051.1	11.96	87.5		8.96	850	11.96	-991.333		8.96	30.9362
25.5523	54.5524	25.5523	21.368		8.98	2213.33	11.98	967.374										--	--	--	--		8.98	4913.25	7.98	31		11.98	666.981	7.96	25		11.98	2122.91	11.98	-499.5		11.98	4001.76	11.98	80		8.98	943.333	11.98	-990.667		8.98	56.5177
25.6255	48.0762	25.6255	25.355		9	2158.33	12	850.128										--	--	--	--		9	5000.71	8	34		12	663.801	7.98	29.5		12	2090.85	12	-499		12	3908.25	12	72		9	850	12	-990		9	72.4389
25.6987	47.6476	25.6987	30.974		9.02	2338.33	12.02	758.955										--	--	--	--		9.02	4754.85	8.02	36		12.02	662.288	8	28.5		12.02	2068.38	12.02	-499		12.02	3928.91	12.02	65.5		9.02	921.667	12.02	-989.333		9.02	51.7961
25.7719	44.181	25.7719	32.5974		9.04	2386.67	12.04	685.377										--	--	--	--		9.04	4695.65	8.04	40		12.04	661.161	8.02	22.5		12.04	2047.98	12.04	-499		12.04	3825.41	12.04	60		9.04	898.333	12.04	-988.667		9.04	28.1065
25.8451	73.3333	25.8451	37.961		9.06	2250	12.06	624.555										--	--	--	--		9.06	4683.11	8.06	43		12.06	657.355	8.04	16		12.06	2043.1	12.06	-499		12.06	3833.57	12.06	54.5		9.06	890	12.06	-988		9.06	-34.3273
25.9184	81.0381	25.9184	39.3766		9.08	2210	12.08	573.438										--	--	--	--		9.08	4453.91	8.08	48		12.08	655.517	8.06	11		12.08	2015.33	12.08	-499		12.08	3803.4	12.08	50.5		9.08	920	12.08	-987.333		9.08	-80.9829
25.9916	64.2095	25.9916	37.3117		9.1	2228.33	12.1	529.905										--	--	--	--		9.1	4626.38	8.1	52		12.1	653.145	8.08	8		12.1	2006.44	12.1	-499		12.1	3804.89	12.1	46.5		9.1	883.333	12.1	-986.667		9.1	-91.8243
26.0648	77.9905	26.0648	34.0043		9.12	2338.33	12.12	492.411										--	--	--	--		9.12	4512.18	8.12	58		12.12	652.38	8.1	6		12.12	1993.87	12.12	-499		12.12	3760.55	12.12	43		9.12	873.333	12.12	-986		9.12	-94.0273
26.138	56.3524	26.138	32.8961		9.14	2296.67	12.14	459.801										--	--	--	--		9.14	4444.65	8.14	65		12.14	651.235	8.12	5		12.14	1986.58	12.14	-499		12.14	3723.72	12.14	40		9.14	825	12.14	-984.667		9.14	-47.2122
26.2112	62.5524	26.2112	36.9437		9.16	2348.33	12.16	431.19										--	--	--	--		9.16	4373.78	8.16	72		12.16	653.281	8.14	4.5		12.16	1974.86	12.16	-498.5		12.16	3712.71	12.16	37.5		9.16	798.333	12.16	-984		9.16	-22.8711
26.2844	51.6667	26.2844	33.5671		9.18	2270	12.18	405.894										--	--	--	--		9.18	4339.58	8.18	82		12.18	654.961	8.16	4		12.18	1974.49	12.18	-498.5		12.18	3654.2	12.18	35		9.18	778.333	12.18	-982.667		9.18	8.15806
26.3576	46.7143	26.3576	33.8528		9.2	2173.33	12.2	383.37										--	--	--	--		9.2	4385.38	8.2	93		12.2	653.546	8.18	4		12.2	1973.17	12.2	-498.5		12.2	3669.86	12.2	33		9.2	720	12.2	-981.333		9.2	28.9959
26.4309	48.5524	26.4309	34.5498		9.22	2223.33	12.22	364.203										--	--	--	--		9.22	4302.85	8.22	107		12.22	654.279	8.2	3.5		12.22	2009.82	12.22	-498.5		12.22	3732.19	12.22	31		9.22	718.333	12.22	-980		9.22	28.724
26.5041	48.6286	26.5041	30.7229		9.24	2215	12.24	346.11										--	--	--	--		9.24	4288.65	8.24	123		12.24	653.463	8.22	4		12.24	2019.8	12.24	-498.5		12.24	3729.52	12.24	29.5		9.24	606.667	12.24	-978		9.24	44.716
26.5773	44.8762	26.5773	31.4372		9.26	2248.33	12.26	329.742										--	--	--	--		9.26	4287.77	8.26	144		12.26	653.748	8.24	4		12.26	2011.47	12.26	-498		12.26	3635.18	12.26	28		9.26	655	12.26	-976		9.26	36.2558
26.6505	67.381	26.6505	31.5541		9.28	2215	12.28	314.865										--	--	--	--		9.28	4146.9	8.28	171		12.28	654.009	8.26	4.5		12.28	2037.02	12.28	-498		12.28	3646.68	12.28	26.5		9.28	640	12.28	-974		9.28	-0.10492
26.7237	70.1048	26.7237	33.0563		9.3	2250	12.3	301.29										--	--	--	--		9.3	4206.04	8.3	206		12.3	651.835	8.28	6		12.3	2034.8	12.3	-498		12.3	3621.5	12.3	25		9.3	563.333	12.3	-972		9.3	-5.39604
26.7969	88.0095	26.7969	32.8009		9.32	2261.67	12.32	289.316										--	--	--	--		9.32	4350.17	8.32	252		12.32	647.68	8.3	7.5		12.32	2051.73	12.32	-497.5		12.32	3682.16	12.32	24		9.32	545	12.32	-968.667		9.32	-20.6315
26.8702	78.3714	26.8702	31.4416		9.34	2371.67	12.34	277.92										--	--	--	--		9.34	4355.97	8.34	316		12.34	644.419	8.32	9.5		12.34	2052.21	12.34	-497.5		12.34	3621.99	12.34	23		9.34	550	12.34	-966		9.34	-24.7556
26.9434	72.7429	26.9434	31.4978		9.36	2138.33	12.36	267.418										--	--	--	--		9.36	4138.44	8.36	408		12.36	637.616	8.34	11.5		12.36	2050.55	12.36	-497		12.36	3652.65	12.36	22		9.36	511.667	12.36	-962		9.36	-28.6603
27.0166	41.4952	27.0166	31.2208		9.38	2283.33	12.38	257.711										--	--	--	--		9.38	4132.57	8.38	551		12.38	632.086	8.36	11		12.38	2083.33	12.38	-497		12.38	3639.15	12.38	21		9.38	523.333	12.38	-958		9.38	-13.4194
27.0898	34.4095	27.0898	34.9221		9.4	2306.67	12.4	248.716										--	--	--	--		9.4	4041.7	8.4	787		12.4	628.562	8.38	9		12.4	2096.03	12.4	-496.5		12.4	3616.47	12.4	20.5		9.4	533.333	12.4	-952.667		9.4	-21.3546
27.163	46.2571	27.163	34.9827		9.42	2256.67	12.42	240.362										--	--	--	--		9.42	3894.17	8.42	1185		12.42	626.616	8.4	7		12.42	2103.3	12.42	-496		12.42	3613.8	12.42	19.5		9.42	538.333	12.42	-946.667		9.42	-32.19
27.2362	50.0286	27.2362	36.329		9.44	2228.33	12.44	232.586										--	--	--	--		9.44	4141.64	8.44	1830		12.44	625.022	8.42	5.5		12.44	2129.72	12.44	-495.5		12.44	3568.63	12.44	19		9.44	465	12.44	-939.333		9.44	-14.3469
27.3094	72.3809	27.3094	30.5628		9.46	2338.33	12.46	225.334										--	--	--	--		9.46	4004.1	8.46	2758		12.46	624.162	8.44	5		12.46	2163.3	12.46	-495		12.46	3637.63	12.46	18.5		9.46	516.667	12.46	-930.667		9.46	19.6722
27.3827	90	27.3827	24.7489		9.48	2271.67	12.48	218.558										--	--	--	--		9.48	4089.9	8.48	3722		12.48	621.421	8.46	5		12.48	2192.7	12.48	-494		12.48	3547.45	12.48	18		9.48	486.667	12.48	-920		9.48	21.2023
27.4559	97.0952	27.4559	22.2078		9.5	2321.67	12.5	212.217										--	--	--	--		9.5	4107.37	8.5	3960		12.5	618.637	8.48	5.5		12.5	2221.14	12.5	-493.5		12.5	3580.61	12.5	17.5		9.5	478.333	12.5	-906		9.5	23.9515
27.5291	92.2857	27.5291	20.8268		9.52	2191.67	12.52	206.274										--	--	--	--		9.52	3926.5	8.52	3199		12.52	615.88	8.5	7		12.52	2247.35	12.52	-491.5		12.52	3606.27	12.52	17		9.52	500	12.52	-888.667		9.52	49.2914
27.6023	76.0857	27.6023	25.0346		9.54	2358.33	12.54	200.698										--	--	--	--		9.54	3932.29	8.54	2194		12.54	611.946	8.52	9		12.54	2298.18	12.54	-490		12.54	3594.44	12.54	16.5		9.54	548.333	12.54	-866.667		9.54	36.8827
27.6755	67.6095	27.6755	29.5368		9.56	2260	12.56	195.459										--	--	--	--		9.56	3894.76	8.56	1424		12.56	610.594	8.54	12.5		12.56	2349.12	12.56	-488		12.56	3592.6	12.56	16.5		9.56	465	12.56	-836.667		9.56	36.811
27.7487	63.3905	27.7487	32.4113		9.58	2326.67	12.58	190.532										--	--	--	--		9.58	4117.23	8.58	931		12.58	610.508	8.56	18.5		12.58	2425.68	12.58	-485.5		12.58	3631.59	12.58	16		9.58	551.667	12.58	-796		9.58	47.4399
27.822	36.3714	27.822	41.4892		9.6	2285	12.6	185.896										--	--	--	--		9.6	3958.03	8.6	637		12.6	605.827	8.58	26		12.6	2508.95	12.6	-482		12.6	3610.58	12.6	15.5		9.6	503.333	12.6	-736.667		9.6	36.9218
27.8952	50.4	27.8952	44.8095		9.62	2210	12.62	181.529										--	--	--	--		9.62	3947.16	8.62	461		12.62	604.306	8.6	30.5		12.62	2584.33	12.62	-477		12.62	3633.74	12.62	15.5		9.62	565	12.62	-645.333		9.62	22.6319
27.9684	56.0286	27.9684	42.5325		9.64	2285	12.64	177.416										--	--	--	--		9.64	4034.63	8.64	351		12.64	598.75	8.62	27.5		12.64	2644.72	12.64	-469		12.64	3590.24	12.64	15.5		9.64	541.667	12.64	-496		9.64	-21.717
28.0416	65.981	28.0416	43.7922		9.66	2280	12.66	173.539										--	--	--	--		9.66	3863.76	8.66	277		12.66	594.514	8.64	20.5		12.66	2709.62	12.66	-456		12.66	3565.07	12.66	15		9.66	451.667	12.66	-242.667		9.66	-42.893
28.1148	52.2476	28.1148	43.6883		9.68	2241.67	12.68	169.884										--	--	--	--		9.68	3846.23	8.68	224		12.68	593.188	8.66	14		12.68	2749.7	12.68	-434		12.68	3612.4	12.68	15		9.68	523.333	12.68	168.667		9.68	-12.9082
28.188	67.7143	28.188	38.8831		9.7	2251.67	12.7	166.441										--	--	--	--		9.7	3992.03	8.7	185		12.7	593.155	8.68	9.5		12.7	2805.89	12.7	-398.5		12.7	3552.22	12.7	15		9.7	540	12.7	768		9.7	-1.5885
28.2613	78.7714	28.2613	32.6537		9.72	2266.67	12.72	163.196										--	--	--	--		9.72	4006.16	8.72	155		12.72	587.841	8.7	6.5		12.72	2873.2	12.72	-347.5		12.72	3582.88	12.72	15		9.72	508.333	12.72	1412		9.72	53.627
28.3345	77.8762	28.3345	28.2424		9.74	2283.33	12.74	160.142										--	--	--	--		9.74	3926.96	8.74	132		12.74	584.833	8.72	5		12.74	2898.88	12.74	-296.5		12.74	3573.55	12.74	15.5		9.74	600	12.74	1612		9.74	85.8142
28.4077	96.3714	28.4077	25.0649		9.76	2230	12.76	157.269										--	--	--	--		9.76	3906.09	8.76	114		12.76	583.701	8.74	4		12.76	2923.4	12.76	-287		12.76	3568.37	12.76	15.5		9.76	571.667	12.76	1140.67		9.76	50.7863
28.4809	113.048	28.4809	26.9913		9.78	2301.67	12.78	154.57										--	--	--	--		9.78	3891.89	8.78	99		12.78	583.477	8.76	3.5		12.78	2927.6	12.78	-330		12.78	3580.7	12.78	15.5		9.78	556.667	12.78	477.333		9.78	35.2613
28.5541	115.981	28.5541	26.9524		9.8	2230	12.8	152.039										--	--	--	--		9.8	3797.69	8.8	87		12.8	583.589	8.78	4		12.8	2932.58	12.8	-384		12.8	3604.69	12.8	16		9.8	606.667	12.8	-39.3333		9.8	36.901
28.6273	107.705	28.6273	27.0996		9.82	2250	12.82	149.671										--	--	--	--		9.82	3895.16	8.82	77		12.82	578.456	8.8	4		12.82	2940.88	12.82	-424.5		12.82	3617.85	12.82	16.5		9.82	558.333	12.82	-373.333		9.82	68.8142
28.7005	70.6	28.7005	30.3247		9.84	2436.67	12.84	147.461										--	--	--	--		9.84	3755.95	8.84	68		12.84	580.691	8.82	4		12.84	2922.48	12.84	-450		12.84	3656.02	12.84	16.5		9.84	573.333	12.84	-572.667		9.84	95.7277
28.7738	52.1429	28.7738	30.8355		9.86	2350	12.86	145.407										--	--	--	--		9.86	3838.42	8.86	61		12.86	579.587	8.84	4		12.86	2903.86	12.86	-465.5		12.86	3637.51	12.86	17		9.86	555	12.86	-692		9.86	93.4567
28.847	56.7524	28.847	29.316		9.88	2186.67	12.88	143.505										--	--	--	--		9.88	3900.88	8.88	55		12.88	577.306	8.86	4		12.88	2881.18	12.88	-474.5		12.88	3577.34	12.88	17.5		9.88	631.667	12.88	-766		9.88	137.757
28.9202	40.9238	28.9202	29.3853		9.9	2361.67	12.9	141.754										--	--	--	--		9.9	3761.68	8.9	50		12.9	580.732	8.88	4.5		12.9	2843.33	12.9	-480.5		12.9	3635.5	12.9	18.5		9.9	648.333	12.9	-816		9.9	148.856
28.9934	54.2572	28.9934	30.7749		9.92	2291.67	12.92	140.154										--	--	--	--		9.92	3750.82	8.92	46		12.92	580.169	8.9	5.5		12.92	2782.32	12.92	-484		12.92	3599.49	12.92	19		9.92	696.667	12.92	-851.333		9.92	117.637
29.0666	59.3238	29.0666	37.5195		9.94	2318.33	12.94	138.704										--	--	--	--		9.94	3788.28	8.94	42		12.94	580.769	8.92	6.5		12.94	2715.52	12.94	-487		12.94	3670.16	12.94	20		9.94	725	12.94	-877.333		9.94	115.279
29.1398	56.9905	29.1398	34.7229		9.96	2220	12.96	137.407										--	--	--	--		9.96	3845.75	8.96	38		12.96	578.571	8.94	8.5		12.96	2657.91	12.96	-489		12.96	3643.32	12.96	21		9.96	676.667	12.96	-897.333		9.96	160.064
29.2131	73.0762	29.2131	29.4805		9.98	2295	12.98	136.265										--	--	--	--		9.98	3774.88	8.98	35		12.98	573.115	8.96	12		12.98	2574.68	12.98	-490.5		12.98	3673.98	12.98	22.5		9.98	786.667	12.98	-912.667		9.98	206.602
29.2863	71.9143	29.2863	30.8442		10	2318.33	13	135.282										--	--	--	--		10	3985.68	9	33		13	570.209	8.98	17.5		13	2520.1	13	-491.5		13	3695.47	13	24		10	831.667	13	-925.333		10	238.639
29.3595	74.581	29.3595	30.6753		10.02	2236.67	13.02	134.461										--	--	--	--		10.02	3593.15	9.02	30		13.02	567.418	9	23.5		13.02	2412.4	13.02	-492.5		13.02	3765.3	13.02	25.5		10.02	770	13.02	-934.667		10.02	268.761
29.4327	83.9048	29.4327	30.5541		10.04	2333.33	13.04	133.81										--	--	--	--		10.04	3730.62	9.04	28		13.04	567.566	9.02	25		13.04	2326.22	13.04	-493.5		13.04	3720.13	13.04	27.5		10.04	860	13.04	-942.667		10.04	347.058
29.5059	64.3333	29.5059	30.1688		10.06	2248.33	13.06	133.335										--	--	--	--		10.06	3719.75	9.06	26		13.06	572.362	9.04	21		13.06	2254.62	13.06	-494		13.06	3781.62	13.06	30		10.06	935	13.06	-949.333		10.06	370.809
29.5791	70.7048	29.5791	27.1429		10.08	2351.67	13.08	133.046										--	--	--	--		10.08	3893.88	9.08	25		13.08	579.391	9.06	15.5		13.08	2185.64	13.08	-494.5		13.08	3855.62	13.08	27.5		10.08	1000	13.08	-955.333		10.08	421.235
29.6523	76.4762	29.6523	29.3809		10.1	2366.67	13.1	132.955										--	--	--	--		10.1	3818.02	9.1	23		13.1	580.8	9.08	11		13.1	2113.56	13.1	-495		13.1	3865.44	13.1	31		10.1	1133.33	13.1	-960		10.1	464.15
29.7256	66.3048	29.7256	32.0303		10.12	2356.67	13.12	133.073										--	--	--	--		10.12	3648.82	9.12	22		13.12	579.382	9.1	8.5		13.12	2042.24	13.12	-495		13.12	3897.77	13.12	35.5		10.12	1256.67	13.12	-964		10.12	500.585
29.7988	61.5619	29.7988	33.5844		10.14	2330	13.14	133.418										--	--	--	--		10.14	3671.27	9.14	21		13.14	582.095	9.12	7		13.14	1984.16	13.14	-495.5		13.14	3971.77	13.14	40.5		10.14	1256.67	13.14	-967.333		10.14	524.591
29.872	49.2	29.872	37.329		10.16	2308.33	13.16	134.007										--	--	--	--		10.16	3712.07	9.16	20		13.16	586.415	9.14	6		13.16	1928.41	13.16	-495.5		13.16	3974.93	13.16	46.5		10.16	1466.67	13.16	-970		10.16	498.352
29.9452	39.1714	29.9452	42.3809		10.18	2315	13.18	134.862										--	--	--	--		10.18	3756.21	9.18	19		13.18	583.132	9.16	5.5		13.18	1863.79	13.18	-495.5		13.18	4096.42	13.18	54.5		10.18	1735	13.18	-972.667		10.18	463.072
30.0184	33.2286	30.0184	43.8355		10.2	2368.33	13.2	136.009										--	--	--	--		10.2	3708.67	9.2	18		13.2	587.74	9.18	5.5		13.2	1831.15	13.2	-496		13.2	4173.75	13.2	64		10.2	1820	13.2	-975.333		10.2	416.841
30.0917	40.181	30.0917	40.7835		10.22	2428.33	13.22	137.478										--	--	--	--		10.22	3779.47	9.22	17		13.22	589.547	9.2	6		13.22	1837.6	13.22	-496		13.22	4164.41	13.22	76		10.22	2025	13.22	-977.333		10.22	342.838
30.1649	65.6381	30.1649	35.645		10.24	2358.33	13.24	139.305										--	--	--	--		10.24	3845.27	9.24	16		13.24	594.332	9.22	6.5		13.24	1829.22	13.24	-496		13.24	4309.24	13.24	92.5		10.24	2280	13.24	-978.667		10.24	288.943
30.2381	72.9333	30.2381	31.9394		10.26	2386.67	13.26	141.533										--	--	--	--		10.26	3676.07	9.26	15		13.26	591.715	9.24	7		13.26	1819.93	13.26	-496		13.26	4394.9	13.26	114		10.26	2451.67	13.26	-980		10.26	244.802
30.3113	90.3809	30.3113	34.5455		10.28	2398.33	13.28	144.213										--	--	--	--		10.28	3783.54	9.28	15		13.28	587.777	9.26	7		13.28	1813.89	13.28	-496		13.28	4420.56	13.28	145		10.28	2628.33	13.28	-981.333		10.28	199.246
30.3845	94.4571	30.3845	29.7229		10.3	2436.67	13.3	147.405										--	--	--	--		10.3	3639.34	9.3	14		13.3	585.875	9.28	6.5		13.3	1811.54	13.3	-496		13.3	4635.39	13.3	191		10.3	2671.67	13.3	-982.667		10.3	175.718
30.4577	86.0762	30.4577	34.6364		10.32	2340	13.32	132										--	--	--	--		10.32	3625.14	9.32	14		13.32	587.955	9.3	6		13.32	1814.44	13.32	-495.5		13.32	4652.71	13.32	264.5		10.32	2750	13.32	-984		10.32	107.89
30.5309	73.0762	30.5309	36.7359		10.34	2370	13.34	132										--	--	--	--		10.34	3800.94	9.34	13		13.34	590.115	9.32	5.5		13.34	1812.46	13.34	-495.5		13.34	4764.21	13.34	387.5		10.34	2760	13.34	-984.667		10.34	84.759
30.6042	75.3905	30.6042	34.7013		10.36	2611.67	13.36	133.136										--	--	--	--		10.36	3693.41	9.36	13		13.36	592.306	9.34	6		13.36	1811.32	13.36	-495.5		13.36	4774.04	13.36	593.5		10.36	2730	13.36	-986		10.36	57.3131
30.6774	75.781	30.6774	38.3896		10.38	2448.33	13.38	141.274										--	--	--	--		10.38	3772.54	9.38	13		13.38	592.691	9.36	6		13.38	1822.84	13.38	-495.5		13.38	4849.7	13.38	913		10.38	2576.67	13.38	-986.667		10.38	18.9949
30.7506	66.7619	30.7506	37.5325		10.4	2496.67	13.4	150.466										--	--	--	--		10.4	3776.67	9.4	12		13.4	594.431	9.38	6		13.4	1835.32	13.4	-495		13.4	4858.69	13.4	1323		10.4	2381.67	13.4	-987.333		10.4	-5.45605
30.8238	62.0286	30.8238	32.7359		10.42	2451.67	13.42	160.93										--	--	--	--		10.42	3679.14	9.42	12		13.42	596.978	9.4	6.5		13.42	1809.63	13.42	-495		13.42	5006.02	13.42	1616		10.42	2043.33	13.42	-988		10.42	7.68424
30.897	75.7048	30.897	32.2121		10.44	2563.33	13.44	172.946										--	--	--	--		10.44	3681.6	9.44	12		13.44	597.523	9.42	6.5		13.44	1801.82	13.44	-494.5		13.44	4896.68	13.44	1494		10.44	1705	13.44	-988.667		10.44	-13.3103
30.9702	77.0095	30.9702	24.0217		10.46	2603.33	13.46	186.883										--	--	--	--		10.46	3707.4	9.46	12		13.46	596.848	9.44	7		13.46	1797.76	13.46	-494.5		13.46	5002.34	13.46	1096.5		10.46	1481.67	13.46	-989.333		10.46	-5.48763
31.0434	57.1619	31.0434	28.4546		10.48	2545	13.48	203.232										--	--	--	--		10.48	3789.86	9.48	12		13.48	600.093	9.46	7		13.48	1801.53	13.48	-494		13.48	4933.84	13.48	725		10.48	1176.67	13.48	-990		10.48	-20.2043
31.1167	48.3714	31.1167	27.013		10.5	2508.33	13.5	222.673										--	--	--	--		10.5	3759	9.5	12		13.5	596.79	9.48	7.5		13.5	1805.3	13.5	-494		13.5	4868.66	13.5	470		10.5	898.333	13.5	-990		10.5	9.47296
31.1899	51.2667	31.1899	26.9697		10.52	2511.67	13.52	246.2										--	--	--	--		10.52	3806.46	9.52	13		13.52	599.835	9.5	8		13.52	1796.72	13.52	-493.5		13.52	4837.66	13.52	313		10.52	736.667	13.52	-990.667		10.52	22.8374
31.2631	44.5714	31.2631	31.2987		10.54	2580	13.54	275.419										--	--	--	--		10.54	3793.93	9.54	13		13.54	600	9.52	8.5		13.54	1807.1	13.54	-493		13.54	4689.15	13.54	220		10.54	701.667	13.54	-991.333		10.54	6.6197
31.3363	58.7524	31.3363	37.6493		10.56	2595	13.56	313.164										--	--	--	--		10.56	3763.06	9.56	13		13.56	598.911	9.54	10.5		13.56	1831.8	13.56	-492		13.56	4535.65	13.56	164		10.56	726.667	13.56	-991.333		10.56	14.7224
31.4095	67.019	31.4095	38.0779		10.58	2548.33	13.58	364.293										--	--	--	--		10.58	3815.53	9.58	14		13.58	601.677	9.56	11.5		13.58	1826.8	13.58	-491.5		13.58	4532.97	13.58	127.5		10.58	670	13.58	-992		10.58	46.5113
31.4827	80.5048	31.4827	46.5541		10.6	2703.33	13.6	435.612										--	--	--	--		10.6	3729.66	9.6	15		13.6	602.13	9.58	13		13.6	1831.84	13.6	-491		13.6	4262.8	13.6	102		10.6	561.667	13.6	-992		10.6	50.2638
31.556	76.4	31.556	47.4372		10.62	2533.33	13.62	533.379										--	--	--	--		10.62	3848.8	9.62	17		13.62	603.838	9.6	14.5		13.62	1843.63	13.62	-490		13.62	4133.46	13.62	83.5		10.62	566.667	13.62	-992.667		10.62	86.375
31.6292	67.6857	31.6292	50.4026		10.64	2555	13.64	658.428										--	--	--	--		10.64	3864.6	9.64	19		13.64	602.08	9.62	16.5		13.64	1869.89	13.64	-488.5		13.64	4020.79	13.64	69.5		10.64	568.333	13.64	-992.667		10.64	93.8578
31.7024	60.0952	31.7024	45.0606		10.66	2606.67	13.66	797.262										--	--	--	--		10.66	3735.4	9.66	22		13.66	600.221	9.64	18.5		13.66	1870.91	13.66	-487.5		13.66	3954.79	13.66	59		10.66	561.667	13.66	-992.667		10.66	133.678
31.7756	39.4667	31.7756	44.9783		10.68	2638.33	13.68	902.433										--	--	--	--		10.68	3801.2	9.68	27		13.68	600.351	9.66	19.5		13.68	1882.2	13.68	-486		13.68	3831.28	13.68	50.5		10.68	563.333	13.68	-993.333		10.68	125.404
31.8488	39.419	31.8488	42.0303		10.7	2590	13.7	908.808										--	--	--	--		10.7	3702	9.7	34		13.7	606.18	9.68	21		13.7	1876.98	13.7	-484		13.7	3761.11	13.7	44		10.7	480	13.7	-993.333		10.7	85.1593
31.922	52.5143	31.922	43.0649		10.72	2691.67	13.72	838.521										--	--	--	--		10.72	3767.8	9.72	46		13.72	607.056	9.7	23.5		13.72	1880.87	13.72	-481.5		13.72	3686.77	13.72	38.5		10.72	546.667	13.72	-993.333		10.72	43.082
31.9952	53.0191	31.9952	41.0866		10.74	2691.67	13.74	767.832										--	--	--	--		10.74	3810.25	9.74	67		13.74	607.483	9.72	27		13.74	1887.82	13.74	-478.5		13.74	3659.93	13.74	34		10.74	528.333	13.74	-994		10.74	3.89985
32.0685	46.8857	32.0685	50.9394		10.76	2685	13.76	709.134										--	--	--	--		10.76	3754.39	9.76	101		13.76	608.594	9.74	32		13.76	1899.63	13.76	-474.5		13.76	3603.92	13.76	30.5		10.76	520	13.76	-994		10.76	-17.1155
32.1417	52.2381	32.1417	57.1082		10.78	2635	13.78	628.173										--	--	--	--		10.78	3908.52	9.78	148		13.78	603.959	9.76	40.5		13.78	1895.16	13.78	-469.5		13.78	3547.92	13.78	27.5		10.78	526.667	13.78	-994		10.78	3.09404
32.2149	68.019	32.2149	64.3896		10.8	2735	13.8	529.509										--	--	--	--		10.8	3830.99	9.8	193		13.8	605.111	9.78	54		13.8	1898.6	13.8	-463		13.8	3579.41	13.8	24.5		10.8	493.333	13.8	-994		10.8	-3.44857
32.2881	65.2571	32.2881	69.4329		10.82	2616.67	13.82	439.224										--	--	--	--		10.82	3846.79	9.82	196		13.82	605.761	9.8	75.5		13.82	1902	13.82	-454		13.82	3575.9	13.82	22.5		10.82	461.667	13.82	-994		10.82	1.26926
32.3613	64.1333	32.3613	77.8485		10.84	2816.67	13.84	367.281										--	--	--	--		10.84	3777.59	9.84	154		13.84	605.6	9.82	109		13.84	1895.58	13.84	-441		13.84	3527.4	13.84	20.5		10.84	523.333	13.84	-994.667		10.84	34.9925
32.4346	99.8095	32.4346	78.7273		10.86	2756.67	13.86	313.257										--	--	--	--		10.86	3893.39	9.86	106		13.86	605.851	9.84	151.5		13.86	1877.54	13.86	-420.5		13.86	3521.4	13.86	19		10.86	548.333	13.86	-994.667		10.86	52.9939
32.5078	106.2	32.5078	80.9048		10.88	2803.33	13.88	273.323										--	--	--	--		10.88	3912.52	9.88	70		13.88	608.55	9.86	180.5		13.88	1884.55	13.88	-387.5		13.88	3493.72	13.88	17.5		10.88	478.333	13.88	-994.667		10.88	71.2769
32.581	102.181	32.581	87.2035		10.9	2898.33	13.9	243.162										--	--	--	--		10.9	4018.32	9.9	47		13.9	606.312	9.88	169		13.9	1877.37	13.9	-331.5		13.9	3488.55	13.9	16.5		10.9	530	13.9	-994.667		10.9	48.6525
32.6542	79.5714	32.6542	94.987		10.92	2786.67	13.92	219.461										--	--	--	--		10.92	3850.79	9.92	34		13.92	607.784	9.9	132.5		13.92	1841.93	13.92	-240		13.92	3443.38	13.92	15.5		10.92	505	13.92	-994.667		10.92	32.7222
32.7274	85.5905	32.7274	93.316		10.94	2845	13.94	200.21										--	--	--	--		10.94	3886.59	9.94	26		13.94	604.253	9.92	100.5		13.94	1823.48	13.94	-107		13.94	3479.04	13.94	14.5		10.94	508.333	13.94	-994.667		10.94	31.0069
32.8006	82.1333	32.8006	86.1818		10.96	2921.67	13.96	184.092										--	--	--	--		10.96	3867.39	9.96	17		13.96	600.179	9.94	79.5		13.96	1811.89	13.96	36.5		13.96	3418.87	13.96	13.5		10.96	476.667	13.96	-994.667		10.96	4.29125
32.8738	66.8476	32.8738	70.1558		10.98	2915	13.98	170.401										--	--	--	--		10.98	3991.52	9.98	13		13.98	604.396	9.96	67.5		13.98	1812.2	13.98	82		13.98	3475.36	13.98	13		10.98	545	13.98	-994.667		10.98	-23.0957
32.9471	53.5048	32.9471	52.7403		11	2928.33	14	158.62										--	--	--	--		11	3842.32	10	11		14	609.846	9.98	61.5		14	1805.83	14	-22		14	3458.52	14	12		11	415	14	-994.667		11	-7.02677
33.0203	50.6381	33.0203	32.5974		11.02	2875	14.02	148.373										--	--	--	--		11.02	3861.45	10.02	9		14.02	613.49	10	61		14.02	1800.86	14.02	-169.5		14.02	3450.01	14.02	11.5		11.02	478.333	14.02	-994.667		11.02	10.716
33.0935	30.4762	33.0935	16.4675		11.04	2990	14.04	139.38										--	--	--	--		11.04	4007.24	10.04	7		14.04	615.037	10.02	63.5		14.04	1806.46	14.04	-285		14.04	3454.01	14.04	11		11.04	456.667	14.04	-994.667		11.04	26.3436
33.1667	16.6857	33.1667	13.7013		11.06	2931.67	14.06	132										--	--	--	--		11.06	3908.04	10.06	6		14.06	618.713	10.04	70		14.06	1803.71	14.06	-359.5		14.06	3478.01	14.06	11		11.06	466.667	14.06	-994.667		11.06	26.9513
33.2399	5.4762	33.2399	17.6667		11.08	3078.33	14.08	132										--	--	--	--		11.08	3988.84	10.08	5		14.08	619.816	10.06	80.5		14.08	1808.85	14.08	-404		14.08	3472.83	14.08	10.5		11.08	445	14.08	-994.667		11.08	18.589
33.3131	4.5619	33.3131	16.6277		11.1	3073.33	14.1	132										--	--	--	--		11.1	3957.98	10.1	5		14.1	618.715	10.08	96		14.1	1783.31	14.1	-430.5		14.1	3405.99	14.1	10.5		11.1	503.333	14.1	-994.667		11.1	31.6858
33.3864	3.88571	33.3864	15.7229		11.12	3178.33	14.12	132										--	--	--	--		11.12	4090.44	10.12	4		14.12	618.575	10.1	119.5		14.12	1778.42	14.12	-447		14.12	3461.65	14.12	10		11.12	505	14.12	-994.667		11.12	42.804
33.4596	2.34287	33.4596	13.9351		11.14	3098.33	14.14	132										--	--	--	--		11.14	3927.91	10.14	4		14.14	618.258	10.12	158		14.14	1786.36	14.14	-458		14.14	3432.32	14.14	10		11.14	460	14.14	-994.667		11.14	1.28296
33.5328	-2.13334	33.5328	15.7749		11.16	3140	14.16	132										--	--	--	--		11.16	3978.71	10.16	3		14.16	617.535	10.14	222.5		14.16	1780.41	14.16	-466		14.16	3451.31	14.16	10		11.16	498.333	14.16	-994.667		11.16	-39.4154
33.606	-3.59999	33.606	11.2035		11.18	3251.67	14.18	132										--	--	--	--		11.18	3881.18	10.18	3		14.18	611.158	10.16	331		14.18	1783.19	14.18	-471.5		14.18	3425.3	14.18	10		11.18	495	14.18	-994.667		11.18	-18.7712
33.6792	2.13334	33.6792	7.85281		11.2	3221.67	14.2	132										--	--	--	--		11.2	3955.31	10.2	3		14.2	614.965	10.18	499.5		14.2	1791.66	14.2	-476		14.2	3444.3	14.2	10		11.2	471.667	14.2	-996.667		11.2	-8.16489
33.7524	2.94285	33.7524	4.94805		11.22	3301.67	14.22	132										--	--	--	--		11.22	3889.44	10.22	2		14.22	614.244	10.2	720		14.22	1806.13	14.22	-479.5		14.22	3509.12	14.22	10		11.22	481.667	14.22	-996.667		11.22	3.34488
33.8257	10.2286	33.8257	6.8961		11.24	3358.33	14.24	132										--	--	--	--		11.24	4035.24	10.24	2		14.24	609.665	10.22	890		14.24	1809.68	14.24	-482.5		14.24	3398.12	14.24	10.5		11.24	470	14.24	-996		11.24	26.9745
33.8989	14.5619	33.8989	5.00866		11.26	3473.33	14.26	132										--	--	--	--		11.26	3907.71	10.26	2		14.26	607.803	10.24	844		14.26	1800.01	14.26	-484.5		14.26	3467.12	14.26	10.5		11.26	531.667	14.26	-996		11.26	88.0279
33.9721	15.9428	33.9721	5.63636		11.28	3596.67	14.28	132										--	--	--	--		11.28	4020.18	10.28	2		14.28	605.978	10.26	639.5		14.28	1801.07	14.28	-486		14.28	3466.94	14.28	11		11.28	480	14.28	-995.333		11.28	116.289
34.0453	14.3714	34.0453	7.87879		11.3	3523.33	14.3	132										--	--	--	--		11.3	4039.31	10.3	2		14.3	604.596	10.28	444		14.3	1823.8	14.3	-487.5		14.3	3442.6	14.3	11.5		11.3	463.333	14.3	-995.333		11.3	91.5423
34.1185	9.84762	34.1185	9.69264		11.32	3698.33	14.32	132										--	--	--	--		11.32	3976.78	10.32	2		14.32	600.496	10.3	313		14.32	1814.6	14.32	-488.5		14.32	3511.6	14.32	12		11.32	498.333	14.32	-994.667		11.32	74.6106
34.1917	2.37142	34.1917	8.0303		11.34	3696.67	14.34	132										--	--	--	--		11.34	4087.57	10.34	1		14.34	596.834	10.32	241		14.34	1796.68	14.34	-489		14.34	3432.26	14.34	13		11.34	496.667	14.34	-994		11.34	86.956
34.2649	2	34.2649	8.67532		11.36	3656.67	14.36	132										--	--	--	--		11.36	4045.03	10.36	1		14.36	595.217	10.34	213.5		14.36	1798.64	14.36	-490		14.36	3528.75	14.36	14		11.36	440	14.36	-993.333		11.36	99.4236
34.3382	-3.00001	34.3382	5.74892		11.38	3825	14.38	132										--	--	--	--		11.38	4097.5	10.38	1		14.38	594.536	10.36	222.5		14.38	1804.86	14.38	-490.5		14.38	3483.58	14.38	15.5		11.38	501.667	14.38	-992.667		11.38	118.957
34.4114	-4.2	34.4114	7.17316		11.4	3985	14.4	132										--	--	--	--		11.4	4106.63	10.4	1		14.4	586.932	10.38	267.5		14.4	1790.64	14.4	-491		14.4	3480.07	14.4	17.5		11.4	510	14.4	-991.333		11.4	120.241
34.4846	-3.39999	34.4846	6.38528		11.42	4018.33	14.42	132										--	--	--	--		11.42	4022.43	10.42	1		14.42	587.194	10.4	350.5		14.42	1795.6	14.42	-491		14.42	3558.23	14.42	20		11.42	458.333	14.42	-990.667		11.42	147.861
34.5578	-0.60001	34.5578	6.25974		11.44	4313.33	14.44	132										--	--	--	--		11.44	4071.57	10.44	1		14.44	585.573	10.42	448.5		14.44	1794.83	14.44	-491.5		14.44	3508.07	14.44	23		11.44	500	14.44	-989.333		11.44	172.891
34.631	4.2	34.631	5.87446		11.46	4341.67	14.46	132										--	--	--	--		11.46	4300.7	10.46	1		14.46	576.846	10.44	486		14.46	1808.9	14.46	-491.5		14.46	3564.56	14.46	27		11.46	476.667	14.46	-987.333		11.46	209.508
		--	6.18182		11.48	4278.33	14.48	132										--	--	--	--		11.48	3944.83	10.48	1		14.48	580.771	10.46	413.5		14.48	1807.56	14.48	-491.5		14.48	3621.05	14.48	33		11.48	500	14.48	-985.333		11.48	254.171
		--	4.67532		11.5	4431.67	14.5	132										--	--	--	--		11.5	4087.3	10.5	1		14.5	578.075	10.48	303.5		14.5	1811.1	14.5	-491		14.5	3631.71	14.5	41		11.5	500	14.5	-982.667		11.5	292.929
		--	4.41558		11.52	4710	14.52	132										--	--	--	--		11.52	4033.1	10.52	1		14.52	578.084	10.5	216		14.52	1809.13	14.52	-490.5		14.52	3666.54	14.52	54		11.52	531.667	14.52	-979.333		11.52	375.08
		--	1.91775		11.54	4711.67	14.54	132										--	--	--	--		11.54	4128.9	10.54	1		14.54	570.682	10.52	158.5		14.54	1799.66	14.54	-490		14.54	3635.54	14.54	75		11.54	450	14.54	-974.667		11.54	476.9
		--	2.47619		11.56	4650	14.56	132										--	--	--	--		11.56	4143.03	10.56	1		14.56	570.089	10.54	124		14.56	1807.17	14.56	-488.5		14.56	3617.03	14.56	111		11.56	455	14.56	-968		11.56	497.209
		--	8.81818		11.58	4918.33	14.58	132										--	--	--	--		11.58	4133.83	10.58	1		14.58	568.227	10.56	104.5		14.58	1804.86	14.58	-487		14.58	3778.52	14.58	169.5		11.58	505	14.58	-958.667		11.58	557.21
		--	12.4069		11.6	5115	14.6	132										--	--	--	--		11.6	4134.63	10.6	1		14.6	568.911	10.58	94.5		14.6	1814.84	14.6	-484.5		14.6	3661.68	14.6	254.5		11.6	455	14.6	-944.667		11.6	608.157
		--	14.4069		11.62	5358.33	14.62	132										--	--	--	--		11.62	4175.42	10.62	1		14.62	563.142	10.6	90.5		14.62	1831.98	14.62	-480.5		14.62	3764.01	14.62	345.5		11.62	513.333	14.62	-921.333		11.62	631.782
		--	13.1126		11.64	5348.33	14.64	132										--	--	--	--		11.64	4222.89	10.64	1		14.64	563.437	10.62	91.5		14.64	1845.47	14.64	-474		14.64	3758.01	14.64	374		11.64	438.333	14.64	-882		11.64	614.74
		--	13.9091		11.66	5891.67	14.66	132										--	--	--	--		11.66	4185.36	10.66	1		14.66	568.487	10.64	97.5		14.66	1854.94	14.66	-462.5		14.66	3767.84	14.66	307		11.66	470	14.66	-818		11.66	557.829
		--	12.1082		11.68	5543.33	14.68	132										--	--	--	--		11.68	4222.82	10.68	1		14.68	568.164	10.66	109.5		14.68	1861.2	14.68	-444		14.68	3763.5	14.68	213		11.68	455	14.68	-724		11.68	492.714
		--	7.35498		11.7	5866.67	14.7	132										--	--	--	--		11.7	4120.29	10.7	1		14.7	570.62	10.68	132		14.7	1867.82	14.7	-417		14.7	3779.16	14.7	140		11.7	493.333	14.7	-622.667		11.7	403.392
		--	8.04329		11.72	5986.67	14.72	132										--	--	--	--		11.72	4251.09	10.72	0		14.72	567.136	10.7	171		14.72	1884.33	14.72	-387		14.72	3758.15	14.72	93.5		11.72	498.333	14.72	-589.333		11.72	276.566
		--	10.4242		11.74	6033.33	14.74	132										--	--	--	--		11.74	4318.56	10.74	0		14.74	566.367	10.72	236		14.74	1887.13	14.74	-377		14.74	3725.48	14.74	65.5		11.74	440	14.74	-662		11.74	202.729
		--	10.4069		11.76	6383.33	14.76	132										--	--	--	--		11.76	4217.69	10.76	0		14.76	564.792	10.74	334.5		14.76	1888.46	14.76	-397.5		14.76	3764.47	14.76	49		11.76	450	14.76	-766		11.76	156.503
		--	10.8459		11.78	6290	14.78	132										--	--	--	--		11.78	4228.49	10.78	0		14.78	564.478	10.76	454		14.78	1862.91	14.78	-428.5		14.78	3849.3	14.78	39		11.78	493.333	14.78	-848		11.78	104.427
		--	11.0294		11.8	6441.67	14.8	132										--	--	--	--		11.8	4255.96	10.8	0		14.8	559.884	10.78	525		14.8	1853.86	14.8	-452.5		14.8	3657.46	14.8	32.5		11.8	521.667	14.8	-900.667		11.8	93.5923
		--	10.9576		11.82	6570	14.82	132										--	--	--	--		11.82	4165.09	10.82	0		14.82	553.08	10.8	481		14.82	1863.19	14.82	-468.5		14.82	3783.12	14.82	28.5		11.82	530	14.82	-932.667		11.82	107.418
		--	10.6303		11.84	6565	14.84	132										--	--	--	--		11.84	4295.89	10.84	0		14.84	552.744	10.82	384.5		14.84	1867.01	14.84	-478		14.84	3797.95	14.84	26		11.84	488.333	14.84	-951.333		11.84	90.2823
					11.86	6516.67	14.86	132										--	--	--	--		11.86	4278.36	10.86	0		14.86	550.05	10.84	311.5		14.86	1863.23	14.86	-483.5		14.86	3685.28	14.86	25		11.86	468.333	14.86	-963.333		11.86	67.0217
					11.88	6491.67	14.88	132										--	--	--	--		11.88	4235.82	10.88	0		14.88	552.64	10.86	283		14.88	1880.19	14.88	-487		14.88	3749.27	14.88	25		11.88	508.333	14.88	-970.667		11.88	41.7697
					11.9	6016.67	14.9	132										--	--	--	--		11.9	4321.62	10.9	0		14.9	547.466	10.88	300.5		14.9	1899.83	14.9	-489.5		14.9	3806.6	14.9	25.5		11.9	458.333	14.9	-976.667		11.9	33.5097
					11.92	6306.67	14.92	132										--	--	--	--		11.92	4310.75	10.92	0		14.92	541.956	10.9	372		14.92	1914.66	14.92	-491		14.92	3737.26	14.92	30		11.92	538.333	14.92	-980.667		11.92	36.7425
					11.94	5985	14.94	132										--	--	--	--		11.94	4343.21	10.94	0		14.94	539.752	10.92	514		14.94	1936.7	14.94	-492		14.94	3815.42	14.94	39.5		11.94	470	14.94	-984		11.94	56.0576
					11.96	5748.33	14.96	132										--	--	--	--		11.96	4242.35	10.96	0		14.96	540.386	10.94	743		14.96	1974.73	14.96	-493		14.96	3914.42	14.96	55.5		11.96	451.667	14.96	-986		11.96	69.8113
					11.98	5736.67	14.98	132										--	--	--	--		11.98	4436.48	10.98	0		14.98	539.016	10.96	1036.5		14.98	2018.99	14.98	-494		14.98	3903.41	14.98	79.5		11.98	510	14.98	-988		11.98	99.4737
					12	5393.33	15	132										--	--	--	--		12	4382.28	11	0		15	538.366	10.98	1240.5		15	2037.31	15	-494.5		15	3853.24	15	107.5		12	456.667	15	-990		12	143.305
					12.02	5380	15.02	132										--	--	--	--		12.02	4329.75	11.02	0		15.02	532.681	11	1193		15.02	2055.47	15.02	-495		15.02	3859.73	15.02	120		12.02	550	15.02	-990.667		12.02	146.338
					12.04	5113.33	15.04	132										--	--	--	--		12.04	4395.55	11.04	0		15.04	527.192	11.02	1027.5		15.04	2087.8	15.04	-495.5		15.04	3852.9	15.04	101.5		12.04	506.667	15.04	-991.333		12.04	111.049
					12.06	4978.33	15.06	132										--	--	--	--		12.06	4419.68	11.06	0		15.06	526.39	11.04	879.5		15.06	2114.36	15.06	-495.5		15.06	3856.89	15.06	72.5		12.06	515	15.06	-992		12.06	97.4943
					12.08	4975	15.08	132										--	--	--	--		12.08	4477.15	11.08	0		15.08	522.295	11.06	707.5		15.08	2113.21	15.08	-496		15.08	3685.88	15.08	48.5		12.08	598.333	15.08	-993.333		12.08	112.87
					12.1	4593.33	15.1	132										--	--	--	--		12.1	4416.28	11.1	0		15.1	517.78	11.08	512		15.1	2127.99	15.1	-496		15.1	3804.04	15.1	33		12.1	540	15.1	-993.333		12.1	113.274
					12.12	4366.67	15.12	132										--	--	--	--		12.12	4443.75	11.12	0		15.12	512.545	11.1	353.5		15.12	2141.09	15.12	-496		15.12	3773.04	15.12	23.5		12.12	616.667	15.12	-994		12.12	101.601
					12.14	4271.67	15.14	132										--	--	--	--		12.14	4482.88	11.14	0		15.14	510.288	11.12	246.5		15.14	2162.55	15.14	-496.5		15.14	3741.2	15.14	18		12.14	631.667	15.14	-994.667		12.14	107.323
					12.16	4096.67	15.16	132										--	--	--	--		12.16	4363.68	11.16	0		15.16	510.609	11.14	178.5		15.16	2166.87	15.16	-496.5		15.16	3673.53	15.16	14		12.16	623.333	15.16	-995.333		12.16	167.741
					12.18	4015	15.18	132										--	--	--	--		12.18	4439.48	11.18	0		15.18	508.225	11.16	135.5		15.18	2170.74	15.18	-496.5		15.18	3569.19	15.18	12		12.18	698.333	15.18	-995.333		12.18	162.354
					12.2	3830	15.2	132										--	--	--	--		12.2	4405.28	11.2	0		15.2	500.232	11.18	107.5		15.2	2174.62	15.2	-496.5		15.2	3586.51	15.2	10		12.2	721.667	15.2	-995.333		12.2	158.422
					12.22	3928.33	15.22	132										--	--	--	--		12.22	4446.07	11.22	0		15.22	497.854	11.2	88		15.22	2171.89	15.22	-496.5		15.22	3501.34	15.22	9		12.22	741.667	15.22	-996		12.22	195.645
					12.24	3810	15.24	132										--	--	--	--		12.24	4396.87	11.24	0		15.24	502.524	11.22	73.5		15.24	2173.78	15.24	-496.5		15.24	3437.84	15.24	8		12.24	778.333	15.24	-996		12.24	263.083
					12.26	3696.67	15.26	132										--	--	--	--		12.26	4447.67	11.26	0		15.26	499.49	11.24	63		15.26	2163.88	15.26	-496.5		15.26	3478.5	15.26	7		12.26	861.667	15.26	-996		12.26	294.715
					12.28	3756.67	15.28	132										--	--	--	--		12.28	4351.8	11.28	0		15.28	499.131	11.26	54.5		15.28	2137.13	15.28	-496.5		15.28	3401.66	15.28	6.5		12.28	868.333	15.28	-996.667		12.28	337.926
					12.3	3686.67	15.3	132										--	--	--	--		12.3	4570.94	11.3	0		15.3	496.994	11.28	48		15.3	2111.26	15.3	-496.5		15.3	3480.65	15.3	6		12.3	1008.33	15.3	-996.667		12.3	394.139
					12.32	3490	15.32	132										--	--	--	--		12.32	4411.74	11.32	0		15.32	498.928	11.3	42.5		15.32	2088.82	15.32	-496		15.32	3453.81	15.32	5.5		12.32	951.667	15.32	-996.667		12.32	472.821
					12.34	3488.33	15.34	132										--	--	--	--		12.34	4497.54	11.34	0		15.34	490.717	11.32	38		15.34	2043.18	15.34	-496		15.34	3462.81	15.34	5		12.34	1135	15.34	-996.667		12.34	552.354
					12.36	3345	15.36	138.821										--	--	--	--		12.36	4498.85	11.36	0		15.36	483.379	11.34	34.5		15.36	2009.8	15.36	-496		15.36	3411.8	15.36	5		12.36	1281.67	15.36	-996.667		12.36	689.296
					12.38	3356.67	15.38	148.246										--	--	--	--		12.38	4606.2	11.38	0		15.38	484.26	11.36	31		15.38	1968.7	15.38	-495.5		15.38	3368.3	15.38	4.5		12.38	1260	15.38	-997.333		12.38	831.477
					12.4	3413.33	15.4	142.095										--	--	--	--		12.4	4494.06	11.4	0		15.4	484.16	11.38	28.5		15.4	1949.03	15.4	-495.5		15.4	3398.12	15.4	4.5		12.4	1420	15.4	-997.333		12.4	985.402
					12.42	3343.33	15.42	132										--	--	--	--		12.42	4563.58	11.42	0		15.42	484.967	11.4	27		15.42	1915.96	15.42	-495		15.42	3370.45	15.42	4.5		12.42	1551.67	15.42	-997.333		12.42	1112.05
					12.44	3163.33	15.44	132										--	--	--	--		12.44	4553.11	11.44	0		15.44	486.73	11.42	25.5		15.44	1882.4	15.44	-495.5		15.44	3336.12	15.44	4		12.44	1738.33	15.44	-997.333		12.44	1195.86
					12.46	3221.67	15.46	132										--	--	--	--		12.46	4580.98	11.46	0		15.46	487.801	11.44	25		15.46	1847.37	15.46	-495		15.46	3370.94	15.46	4		12.46	2043.33	15.46	-997.333		12.46	1258.91
					12.48	3030	15.48	132										--	--	--	--		12.48	4558.84	11.48	0		15.48	487.9	11.46	25		15.48	1825.52	15.48	-494.5		15.48	3359.94	15.48	4		12.48	2270	15.48	-997.333		12.48	1265.16
					12.5	3205	15.5	132										--	--	--	--		12.5	4530.04	11.5	0		15.5	491.318	11.48	26		15.5	1809.52	15.5	-494		15.5	3348.93	15.5	4		12.5	2498.33	15.5	-997.333		12.5	1245.54
					12.52	3143.33	15.52	132										--	--	--	--		12.52	4562.89	11.52	0		15.52	498.473	11.5	26		15.52	1775.41	15.52	-493		15.52	3312.09	15.52	4		12.52	2823.33	15.52	-997.333		12.52	1184.47
					12.54	3036.67	15.54	132										--	--	--	--		12.54	4570.75	11.54	0		15.54	500.192	11.52	24		15.54	1761.26	15.54	-492		15.54	3349.42	15.54	4		12.54	3566.67	15.54	-997.333		12.54	1041.34
					12.56	3021.67	15.56	132										--	--	--	--		12.56	4541.95	11.56	0		15.56	500.263	11.54	21		15.56	1765.11	15.56	-491		15.56	3339.25	15.56	4		12.56	3985	15.56	-997.333		12.56	882.038
					12.58	3015	15.58	132										--	--	--	--		12.58	4574.81	11.58	0		15.58	496.62	11.56	19		15.58	1765.51	15.58	-489.5		15.58	3311.57	15.58	4		12.58	4641.67	15.58	-997.333		12.58	743.583
					12.6	2948.33	15.6	132										--	--	--	--		12.6	4634.34	11.6	0		15.6	492.795	11.58	17.5		15.6	1760.27	15.6	-487.5		15.6	3351.4	15.6	4		12.6	5078.33	15.6	-997.333		12.6	591.658
					12.62	2980	15.62	132										--	--	--	--		12.62	4523.86	11.62	0		15.62	496.197	11.6	16.5		15.62	1769.91	15.62	-485		15.62	3350.39	15.62	4		12.62	5468.33	15.62	-997.333		12.62	457.582
					12.64	2923.33	15.64	132										--	--	--	--		12.64	4550.06	11.64	0		15.64	500.433	11.62	16		15.64	1776.55	15.64	-481.5		15.64	3302.73	15.64	4		12.64	5788.33	15.64	-997.333		12.64	346.479
					12.66	2946.67	15.66	132										--	--	--	--		12.66	4616.26	11.66	0		15.66	500	11.64	16		15.66	1764.69	15.66	-477		15.66	3352.55	15.66	4		12.66	5800	15.66	-997.333		12.66	283.233
					12.68	2853.33	15.68	132										--	--	--	--		12.68	4544.12	11.68	1		15.68	498.704	11.66	16		15.68	1768.26	15.68	-470.5		15.68	3341.55	15.68	4		12.68	6068.33	15.68	-997.333		12.68	207.859
					12.7	2718.33	15.7	132										--	--	--	--		12.7	4726.98	11.7	1		15.7	495.752	11.68	17		15.7	1778.47	15.7	-459.5		15.7	3245.54	15.7	4		12.7	5993.33	15.7	-997.333		12.7	122.471
					12.72	2810	15.72	132										--	--	--	--		12.72	4738.17	11.72	1		15.72	495.744	11.7	17.5		15.72	1790.54	15.72	-441.5		15.72	3382.03	15.72	4.5		12.72	5601.67	15.72	-996.667		12.72	84.3414
					12.74	2795	15.74	132										--	--	--	--		12.74	4616.03	11.74	1		15.74	502.969	11.72	20.5		15.74	1786.09	15.74	-411		15.74	3340.2	15.74	4.5		12.74	5185	15.74	-996.667		12.74	77.496
					12.76	2925	15.76	132										--	--	--	--		12.76	4507.23	11.76	1		15.76	500.996	11.74	25.5		15.76	1791.94	15.76	-363		15.76	3305.02	15.76	4.5		12.76	4373.33	15.76	-996.667		12.76	67.1355
					12.78	2826.67	15.78	132										--	--	--	--		12.78	4671.76	11.78	1		15.78	499.106	11.76	34		15.78	1807.07	15.78	-298		15.78	3389.85	15.78	4.5		12.78	3598.33	15.78	-996.667		12.78	90.1149
					12.8	2813.33	15.8	132										--	--	--	--		12.8	4602.96	11.8	1		15.8	500.585	11.78	46.5		15.8	1815.7	15.8	-240.5		15.8	3329.68	15.8	5		12.8	2946.67	15.8	-996.667		12.8	81.2925
					12.82	2690	15.82	132										--	--	--	--		12.82	4577.48	11.82	1		15.82	502.52	11.8	59		15.82	1810.91	15.82	-244.5		15.82	3346.17	15.82	5		12.82	2121.67	15.82	-996.667		12.82	97.8438
					12.84	2678.33	15.84	132										--	--	--	--		12.84	4452.01	11.84	1		15.84	505.115	11.82	61		15.84	1817.8	15.84	-304.5		15.84	3310.17	15.84	5.5		12.84	1646.67	15.84	-996		12.84	95.658
					12.86	2761.67	15.86	132										--	--	--	--		12.86	4603.2	11.86	1		15.86	510.425	11.84	51		15.86	1810.26	15.86	-369		15.86	3346.66	15.86	5.5		12.86	1338.33	15.86	-996		12.86	67.4202
					12.88	2706.67	15.88	132										--	--	--	--		12.88	4629.4	11.88	1		15.88	503.982	11.86	38.5		15.88	1814.93	15.88	-415		15.88	3343.99	15.88	6		12.88	1168.33	15.88	-996		12.88	40.4734
					12.9	2770	15.9	132										--	--	--	--		12.9	4617.26	11.9	1		15.9	502.388	11.88	29.5		15.9	1819.24	15.9	-443.5		15.9	3331.32	15.9	6.5		12.9	938.333	15.9	-995.333		12.9	5.57549
					12.92	2648.33	15.92	132										--	--	--	--		12.92	4661.78	11.92	1		15.92	503.025	11.9	24.5		15.92	1825.87	15.92	-460.5		15.92	3312.81	15.92	6.5		12.92	833.333	15.92	-995.333		12.92	6.36193
					12.94	2601.67	15.94	132										--	--	--	--		12.94	4629.65	11.94	1		15.94	502.262	11.92	23.5		15.94	1818.78	15.94	-471		15.94	3351.81	15.94	7		12.94	823.333	15.94	-994.667		12.94	26.8535
					12.96	2746.67	15.96	132										--	--	--	--		12.96	4710.84	11.96	1		15.96	496.884	11.94	25.5		15.96	1809.56	15.96	-477.5		15.96	3373.3	15.96	7.5		12.96	803.333	15.96	-994.667		12.96	20.2172
					12.98	2638.33	15.98	132										--	--	--	--		12.98	4688.71	11.98	1		15.98	493.734	11.96	31		15.98	1797.18	15.98	-481.5		15.98	3413.13	15.98	8		12.98	740	15.98	-994		12.98	14.6399
					13	2710	16	132										--	--	--	--		13	4621.57	12	1		16	488.773	11.98	37.5		16	1803.41	16	-485		16	3362.12	16	9.5		13	766.667	16	-994		13	17.6636
					13.02	2583.33	16.02	132										--	--	--	--		13.02	4547.76	12.02	1		16.02	485.742	12	39.5		16.02	1782.22	16.02	-487		16.02	3328.61	16.02	10		13.02	680	16.02	-993.333		13.02	16.0564
					13.04	2750	16.04	132										--	--	--	--		13.04	4527.29	12.04	1		16.04	485.892	12.02	34.5		16.04	1787.65	16.04	-489		16.04	3364.28	16.04	11		13.04	631.667	16.04	-992.667		13.04	-17.131
					13.06	2795	16.06	132										--	--	--	--		13.06	4720.15	12.06	1		16.06	489.76	12.04	27		16.06	1786.89	16.06	-490		16.06	3365.77	16.06	12		13.06	685	16.06	-992		13.06	-23.7018
					13.08	2688.33	16.08	132										--	--	--	--		13.08	4646.35	12.08	1		16.08	492.11	12.06	21		16.08	1797.69	16.08	-491		16.08	3322.27	16.08	13		13.08	678.333	16.08	-991.333		13.08	12.685
					13.1	2565	16.1	132										--	--	--	--		13.1	4590.88	12.1	1		16.1	488.411	12.08	17.5		16.1	1791.48	16.1	-492		16.1	3402.09	16.1	14		13.1	581.667	16.1	-990.667		13.1	25.601
					13.12	2570	16.12	132										--	--	--	--		13.12	4647.06	12.12	1		16.12	488.744	12.1	16		16.12	1796.4	16.12	-492		16.12	3393.59	16.12	15.5		13.12	651.667	16.12	-989.333		13.12	23.7102
					13.14	2628.33	16.14	132										--	--	--	--		13.14	4491.59	12.14	1		16.14	485.234	12.12	15.5		16.14	1796.34	16.14	-492.5		16.14	3349.25	16.14	17.5		13.14	571.667	16.14	-988		13.14	-4.33437
					13.16	2608.33	16.16	132										--	--	--	--		13.16	4552.79	12.16	1		16.16	482.078	12.14	16		16.16	1786.57	16.16	-492.5		16.16	3406.58	16.16	19.5		13.16	538.333	16.16	-986.667		13.16	-2.66105
					13.18	2745	16.18	132										--	--	--	--		13.18	4473.99	12.18	1		16.18	481.173	12.16	17.5		16.18	1782.09	16.18	-492		16.18	3423.07	16.18	22.5		13.18	608.333	16.18	-985.333		13.18	21.9569
					13.2	2708.33	16.2	132										--	--	--	--		13.2	4690.18	12.2	1		16.2	479.061	12.18	20		16.2	1794.18	16.2	-491		16.2	3522.06	16.2	25.5		13.2	543.333	16.2	-982.667		13.2	33.9569
					13.22	2635	16.22	132										--	--	--	--		13.22	4449.7	12.22	1		16.22	473.504	12.2	25		16.22	1799.02	16.22	-489		16.22	3527.72	16.22	30		13.22	631.667	16.22	-980		13.22	63.4323
					13.24	2585	16.24	132										--	--	--	--		13.24	4590.9	12.24	2		16.24	465.985	12.22	33		16.24	1797.59	16.24	-485.5		16.24	3460.89	16.24	35		13.24	585	16.24	-976.667		13.24	94.6595
					13.26	2731.67	16.26	132										--	--	--	--		13.26	4657.1	12.26	2		16.26	464.564	12.24	46		16.26	1800	16.26	-480		16.26	3660.72	16.26	42		13.26	565	16.26	-972		13.26	83.4346
					13.28	2583.33	16.28	132										--	--	--	--		13.28	4518.29	12.28	2		16.28	462.792	12.26	66		16.28	1821.38	16.28	-471		16.28	3603.04	16.28	50.5		13.28	590	16.28	-966		13.28	59.4373
					13.3	2590	16.3	132										--	--	--	--		13.3	4559.49	12.3	2		16.3	465.242	12.28	89		16.3	1823.27	16.3	-460		16.3	3708.7	16.3	62.5		13.3	671.667	16.3	-958		13.3	33.8108
					13.32	2605	16.32	132										--	--	--	--		13.32	4545.68	12.32	2		16.32	463.434	12.3	98.5		16.32	1817.62	16.32	-454.5		16.32	3756.86	16.32	80		13.32	568.333	16.32	-946.667		13.32	25.1162
					13.34	2590	16.34	132										--	--	--	--		13.34	4585.21	12.34	2		16.34	461.463	12.32	85.5		16.34	1824.47	16.34	-460		16.34	3807.53	16.34	106		13.34	566.667	16.34	-929.333		13.34	52.4462
					13.36	2476.67	16.36	132										--	--	--	--		13.36	4399.74	12.36	2		16.36	460.347	12.34	65		16.36	1837.39	16.36	-471.5		16.36	3899.85	16.36	147.5		13.36	611.667	16.36	-902		13.36	53.8545
					13.38	2548.33	16.38	132										--	--	--	--		13.38	4580.93	12.38	2		16.38	459.401	12.36	49.5		16.38	1846.01	16.38	-480.5		16.38	3983.85	16.38	218.5		13.38	533.333	16.38	-856		13.38	80.5152
					13.4	2590	16.4	132										--	--	--	--		13.4	4562.13	12.4	2		16.4	457.567	12.38	41.5		16.4	1829.72	16.4	-487		16.4	3954.51	16.4	335.5		13.4	536.667	16.4	-779.333		13.4	78.0553
					13.42	2566.67	16.42	132										--	--	--	--		13.42	4623.32	12.42	3		16.42	461.24	12.4	40		16.42	1836.24	16.42	-491		16.42	4062.67	16.42	513		13.42	526.667	16.42	-661.333		13.42	74.1476
					13.44	2718.33	16.44	132										--	--	--	--		13.44	4594.51	12.44	3		16.44	461.679	12.42	44.5		16.44	1847.36	16.44	-493		16.44	4042.5	16.44	726		13.44	543.333	16.44	-510		13.44	66.1183
					13.46	2683.33	16.46	135.103										--	--	--	--		13.46	4582.38	12.46	3		16.46	463.497	12.44	55		16.46	1853.91	16.46	-494.5		16.46	4083.99	16.46	843.5		13.46	538.333	16.46	-404		13.46	76.6683
					13.48	2605	16.48	142.351										--	--	--	--		13.48	4580.24	12.48	3		16.48	464.739	12.46	74.5		16.48	1840.33	16.48	-495.5		16.48	4034.65	16.48	738.5		13.48	545	16.48	-452		13.48	69.6987
					13.5	2656.67	16.5	150.416										--	--	--	--		13.5	4584.77	12.5	4		16.5	469.602	12.48	102		16.5	1822.92	16.5	-496.5		16.5	4057.81	16.5	526.5		13.5	520	16.5	-598.667		13.5	58.4287
					13.52	2605	16.52	159.444										--	--	--	--		13.52	4634.29	12.52	4		16.52	476.987	12.5	137.5		16.52	1827.29	16.52	-497		16.52	4034.31	16.52	345.5		13.52	570	16.52	-735.333		13.52	-11.4978
					13.54	2681.67	16.54	169.613										--	--	--	--		13.54	4477.15	12.54	4		16.54	475.549	12.52	171		16.54	1820.32	16.54	-497		16.54	4008.3	16.54	225		13.54	541.667	16.54	-828.667		13.54	10.8727
					13.56	2658.33	16.56	181.15										--	--	--	--		13.56	4535.02	12.56	5		16.56	471.934	12.54	173		16.56	1829.82	16.56	-497.5		16.56	3975.63	16.56	152		13.56	536.667	16.56	-885.333		13.56	2.44862
					13.58	2623.33	16.58	194.347										--	--	--	--		13.58	4571.21	12.58	5		16.58	475.682	12.56	136.5		16.58	1834.02	16.58	-498		16.58	3908.79	16.58	108.5		13.58	523.333	16.58	-918.667		13.58	3.90035
					13.6	2716.67	16.6	209.579										--	--	--	--		13.6	4540.74	12.6	6		16.6	482.672	12.58	93.5		16.6	1827.98	16.6	-498		16.6	3914.45	16.6	82		13.6	558.333	16.6	-939.333		13.6	-3.56971
					13.62	2631.67	16.62	227.344										--	--	--	--		13.62	4613.6	12.62	6		16.62	482.188	12.6	61.5		16.62	1807.5	16.62	-498		16.62	3760.11	16.62	64.5		13.62	573.333	16.62	-952.667		13.62	13.9657
					13.64	2755	16.64	248.31										--	--	--	--		13.64	4513.13	12.64	7		16.64	481.947	12.62	41.5		16.64	1789.18	16.64	-498.5		16.64	3693.28	16.64	52		13.64	550	16.64	-962		13.64	10.2071
					13.66	2691.67	16.66	273.411										--	--	--	--		13.66	4537.66	12.66	8		16.66	484.052	12.64	29		16.66	1779.98	16.66	-498.5		16.66	3588.94	16.66	43.5		13.66	523.333	16.66	-968.667		13.66	-3.04073
					13.68	2790	16.68	304.035										--	--	--	--		13.68	4445.52	12.68	9		16.68	487.906	12.66	22		16.68	1784.72	16.68	-498.5		16.68	3512.1	16.68	36.5		13.68	546.667	16.68	-973.333		13.68	-14.016
					13.7	2763.33	16.7	343.173										--	--	--	--		13.7	4536.72	12.7	10		16.7	489.441	12.68	17		16.7	1766.46	16.7	-498.5		16.7	3500.26	16.7	31.5		13.7	495	16.7	-977.333		13.7	41.3216
					13.72	2628.33	16.72	393.489										--	--	--	--		13.72	4674.57	12.72	12		16.72	490.54	12.7	14		16.72	1769.91	16.72	-499		16.72	3402.58	16.72	27.5		13.72	545	16.72	-980.667		13.72	61.6887
					13.74	2715	16.74	462.675										--	--	--	--		13.74	4494.1	12.74	13		16.74	492.403	12.72	11.5		16.74	1774.58	16.74	-499		16.74	3398.25	16.74	24		13.74	503.333	16.74	-982.667		13.74	86.4586
					13.76	2761.67	16.76	559.893										--	--	--	--		13.76	4613.63	12.76	16		16.76	492.813	12.74	10		16.76	1783.49	16.76	-499		16.76	3406.41	16.76	21.5		13.76	531.667	16.76	-984.667		13.76	87.0051
					13.78	2571.67	16.78	692.499										--	--	--	--		13.78	4633.16	12.78	19		16.78	491.422	12.76	8.5		16.78	1806.52	16.78	-499		16.78	3338.73	16.78	19.5		13.78	501.667	16.78	-986.667		13.78	77.2581
					13.8	2660	16.8	859.017										--	--	--	--		13.8	4541.02	12.8	22		16.8	491.108	12.78	7.5		16.8	1820.3	16.8	-499		16.8	3374.39	16.8	18		13.8	543.333	16.8	-988		13.8	27.5308
					13.82	2675	16.82	1035.56										--	--	--	--		13.82	4588.88	12.82	28		16.82	489.402	12.8	7		16.82	1837.17	16.82	-499		16.82	3353.39	16.82	16.5		13.82	563.333	16.82	-988.667		13.82	24.9457
					13.84	2475	16.84	1148.01										--	--	--	--		13.84	4508.41	12.84	35		16.84	490.907	12.82	6.5		16.84	1848.26	16.84	-499		16.84	3382.39	16.84	15.5		13.84	481.667	16.84	-990		13.84	33.7456
					13.86	2451.67	16.86	1108.08										--	--	--	--		13.86	4466.27	12.86	45		16.86	491.842	12.84	6		16.86	1862.73	16.86	-499		16.86	3290.55	16.86	14.5		13.86	530	16.86	-990.667		13.86	66.9773
					13.88	2570	16.88	951.342										--	--	--	--		13.88	4567.47	12.88	61		16.88	492.526	12.86	5.5		16.88	1873.41	16.88	-499		16.88	3326.21	16.88	14		13.88	555	16.88	-991.333		13.88	94.256
					13.9	2590	16.9	774.288										--	--	--	--		13.9	4462	12.9	88		16.9	489.756	12.88	5		16.9	1867.23	16.9	-499.5		16.9	3344.37	16.9	13		13.9	478.333	16.9	-992		13.9	130.317
					13.92	2548.33	16.92	623.25										--	--	--	--		13.92	4584.85	12.92	133		16.92	493.319	12.9	5		16.92	1874.61	16.92	-499.5		16.92	3304.19	16.92	13		13.92	506.667	16.92	-992.667		13.92	125.771
					13.94	2590	16.94	508.521										--	--	--	--		13.94	4591.05	12.94	205		16.94	494.84	12.92	5		16.94	1893.76	16.94	-499.5		16.94	3314.86	16.94	12.5		13.94	546.667	16.94	-992.667		13.94	69.7614
					13.96	2548.33	16.96	426.219										--	--	--	--		13.96	4635.58	12.96	305		16.96	491.556	12.94	5		16.96	1905.06	16.96	-499.5		16.96	3334.68	16.96	12.5		13.96	526.667	16.96	-993.333		13.96	-6.71071
					13.98	2601.67	16.98	367.383										--	--	--	--		13.98	4588.44	12.98	400		16.98	494.715	12.96	5		16.98	1886.95	16.98	-499.5		16.98	3364.51	16.98	12		13.98	573.333	16.98	-993.333		13.98	-24.8371
					14	2366.67	17	323.664										--	--	--	--		14	4579.64	13	407		17	489.443	12.98	4.5		17	1884.32	17	-499.5		17	3285.17	17	12.5		14	493.333	17	-994		14	-45.3006
					14.02	2603.33	17.02	289.583										--	--	--	--		14.02	4544.16	13.02	317		17.02	491.777	13	4.5		17.02	1897.86	17.02	-499.5		17.02	3340	17.02	12.5		14.02	550	17.02	-994		14.02	-35.3374
					14.04	2468.33	17.04	262.059										--	--	--	--		14.04	4605.35	13.04	215		17.04	492.302	13.02	4.5		17.04	1903.12	17.04	-499.5		17.04	3364.17	17.04	12.5		14.04	555	17.04	-994		14.04	-10.0353
					14.06	2488.33	17.06	239.317										--	--	--	--		14.06	4586.55	13.06	139		17.06	493.636	13.04	4.5		17.06	1919.87	17.06	-499.5		17.06	3388.37	17.06	13		14.06	565	17.06	-994.667		14.06	28.6953
					14.08	2548.33	17.08	220.229										--	--	--	--		14.08	4571.08	13.08	92		17.08	491.44	13.06	4.5		17.08	1913.61	17.08	-499.5		17.08	3362.57	17.08	13.5		14.08	541.667	17.08	-994.667		14.08	46.8616
					14.1	2378.33	17.1	204.005										--	--	--	--		14.1	4488.94	13.1	63		17.1	497.405	13.08	5		17.1	1928.54	17.1	-499.5		17.1	3436.77	17.1	14.5		14.1	563.333	17.1	-994.667		14.1	58.9674
					14.12	2563.33	17.12	190.071										--	--	--	--		14.12	4510.13	13.12	47		17.12	498.224	13.1	5.5		17.12	1932.22	17.12	-499.5		17.12	3366.8	17.12	15.5		14.12	575	17.12	-994.667		14.12	75.0781
					14.14	2451.67	17.14	177.994										--	--	--	--		14.14	4669.66	13.14	36		17.14	496.897	13.12	6		17.14	1944.07	17.14	-499.5		17.14	3445.99	17.14	16.5		14.14	586.667	17.14	-994.667		14.14	87.6653
					14.16	2413.33	17.16	167.444										--	--	--	--		14.16	4640.86	13.16	28		17.16	494.01	13.14	7.5		17.16	1934.03	17.16	-499.5		17.16	3437.69	17.16	18		14.16	581.667	17.16	-994.667		14.16	101.394
					14.18	2396.67	17.18	158.167										--	--	--	--		14.18	4597.05	13.18	23		17.18	503.177	13.16	10		17.18	1942.38	17.18	-499.5		17.18	3497.73	17.18	20		14.18	586.667	17.18	-994.667		14.18	96.6747
					14.2	2480	17.2	149.962										--	--	--	--		14.2	4583.25	13.2	19		17.2	504.331	13.18	13		17.2	1966.73	17.2	-499.5		17.2	3536.09	17.2	22		14.2	551.667	17.2	-994.667		14.2	103.016
					14.22	2413.33	17.22	142.669										--	--	--	--		14.22	4659.44	13.22	16		17.22	505.238	13.2	16.5		17.22	1984.27	17.22	-499.5		17.22	3533.62	17.22	25		14.22	605	17.22	-994.667		14.22	75.3179
					14.24	2453.33	17.24	136.16										--	--	--	--		14.24	4573.97	13.24	14		17.24	503.872	13.22	17.5		17.24	1999.42	17.24	-499.5		17.24	3591.99	17.24	29		14.24	571.667	17.24	-994.667		14.24	79.6452
					14.26	2383.33	17.26	132										--	--	--	--		14.26	4486.83	13.26	12		17.26	506.238	13.24	15		17.26	1998.98	17.26	-499.5		17.26	3619.52	17.26	33.5		14.26	626.667	17.26	-994.667		14.26	89.6444
					14.28	2405	17.28	132										--	--	--	--		14.28	4698.03	13.28	11		17.28	506.754	13.26	12.5		17.28	1992.03	17.28	-499.5		17.28	3767.89	17.28	40		14.28	570	17.28	-994.667		14.28	125.336
					14.3	2511.67	17.3	132										--	--	--	--		14.3	4557.56	13.3	10		17.3	508.546	13.28	11		17.3	1983.15	17.3	-500		17.3	3801.25	17.3	48.5		14.3	636.667	17.3	-994.667		14.3	169.577
					14.32	2516.67	17.32	132										--	--	--	--		14.32	4623.74	13.32	9		17.32	508.526	13.3	11		17.32	1987.68	17.32	-500		17.32	3916.28	17.32	61		14.32	671.667	17.32	-994.667		14.32	239.656
					14.34	2355	17.34	132										--	--	--	--		14.34	4569.94	13.34	8		17.34	509.606	13.32	12.5		17.34	1991	17.34	-500		17.34	4006.32	17.34	79		14.34	705	17.34	-994		14.34	273.905
					14.36	2358.33	17.36	132										--	--	--	--		14.36	4591.14	13.36	8		17.36	511.56	13.34	15		17.36	1985.54	17.36	-500		17.36	4053.02	17.36	108		14.36	693.333	17.36	-994		14.36	321.077
					14.38	2321.67	17.38	132										--	--	--	--		14.38	4480.67	13.38	7		17.38	509.74	13.36	18.5		17.38	1987.47	17.38	-500		17.38	4157.22	17.38	156.5		14.38	718.333	17.38	-994		14.38	350.635
					14.4	2541.67	17.4	132										--	--	--	--		14.4	4398.53	13.4	7		17.4	510.142	13.38	20.5		17.4	1994.45	17.4	-500		17.4	4238.91	17.4	237.5		14.4	731.667	17.4	-993.333		14.4	390.799
					14.42	2360	17.42	132										--	--	--	--		14.42	4509.72	13.42	6		17.42	510.205	13.4	19		17.42	2007.02	17.42	-500		17.42	4346.45	17.42	365		14.42	748.333	17.42	-993.333		14.42	420.098
					14.44	2348.33	17.44	132										--	--	--	--		14.44	4485.91	13.44	6		17.44	511.791	13.42	16.5		17.44	1996.52	17.44	-500		17.44	4349.81	17.44	534		14.44	823.333	17.44	-993.333		14.44	417.708
					14.46	2415	17.46	132										--	--	--	--		14.46	4548.78	13.46	6		17.46	517.705	13.44	14.5		17.46	1995.78	17.46	-500		17.46	4384.01	17.46	668		14.46	915	17.46	-992.667		14.46	423.452
					14.48	2235	17.48	132										--	--	--	--		14.48	4493.31	13.48	6		17.48	522.399	13.46	14		17.48	1975.51	17.48	-500		17.48	4268.21	17.48	637		14.48	915	17.48	-992		14.48	419.309
					14.5	2386.67	17.5	132										--	--	--	--		14.5	4534.5	13.5	6		17.5	524.56	13.48	15		17.5	1990.35	17.5	-500		17.5	4328.24	17.5	476.5		14.5	1141.67	17.5	-992		14.5	369.59
					14.52	2370	17.52	132										--	--	--	--		14.52	4464.02	13.52	6		17.52	530.786	13.5	17		17.52	1981.64	17.52	-499.5		17.52	4303.27	17.52	317.5		14.52	1171.67	17.52	-991.333		14.52	355.967
					14.54	2395	17.54	132										--	--	--	--		14.54	4581.89	13.54	6		17.54	537.627	13.52	20		17.54	1979.62	17.54	-499.5		17.54	4310.81	17.54	206		14.54	1256.67	17.54	-990.667		14.54	338.483
					14.56	2365	17.56	132										--	--	--	--		14.56	4463.08	13.56	6		17.56	545.424	13.54	25.5		17.56	1972.09	17.56	-499.5		17.56	4300	17.56	138		14.56	1445	17.56	-990		14.56	287.464
					14.58	2370	17.58	132										--	--	--	--		14.58	4560.95	13.58	6		17.58	553.353	13.56	35		17.58	1982.29	17.58	-499.5		17.58	4190.87	17.58	97		14.58	1506.67	17.58	-989.333		14.58	271.914
					14.6	2520	17.6	132										--	--	--	--		14.6	4547.14	13.6	6		17.6	560.021	13.58	50.5		17.6	1967.58	17.6	-499.5		17.6	4150.9	17.6	72.5		14.6	1656.67	17.6	-988.667		14.6	222.542
					14.62	2363.33	17.62	132										--	--	--	--		14.62	4466.66	13.62	7		17.62	564.568	13.6	75.5		17.62	1974.5	17.62	-499.5		17.62	3960.94	17.62	56.5		14.62	1715	17.62	-988		14.62	208.018
					14.64	2383.33	17.64	132										--	--	--	--		14.64	4497.86	13.64	7		17.64	568.655	13.62	109		17.64	1954.29	17.64	-499.5		17.64	3884.3	17.64	45.5		14.64	1846.67	17.64	-986.667		14.64	190.044
					14.66	2428.33	17.66	132										--	--	--	--		14.66	4499.06	13.66	8		17.66	578.034	13.64	138.5		17.66	1940.42	17.66	-499.5		17.66	3786	17.66	37.5		14.66	1770	17.66	-985.333		14.66	163.491
					14.68	2378.33	17.68	132										--	--	--	--		14.68	4371.92	13.68	8		17.68	582.705	13.66	137.5		17.68	1934.99	17.68	-499.5		17.68	3611.03	17.68	31.5		14.68	1791.67	17.68	-984		14.68	171.13
					14.7	2373.33	17.7	132										--	--	--	--		14.7	4411.45	13.7	9		17.7	591.738	13.68	109.5		17.7	1930.16	17.7	-499.5		17.7	3536.9	17.7	27		14.7	1785	17.7	-982		14.7	158.697
					14.72	2390	17.72	132										--	--	--	--		14.72	4454.31	13.72	11		17.72	594.24	13.7	80.5		17.72	1932.43	17.72	-499.5		17.72	3516.1	17.72	23.5		14.72	1695	17.72	-980		14.72	159.627
					14.74	2565	17.74	132										--	--	--	--		14.74	4380.5	13.74	13		17.74	596.234	13.72	63		17.74	1944.88	17.74	-499.5		17.74	3451.13	17.74	20.5		14.74	1440	17.74	-977.333		14.74	164.799
					14.76	2378.33	17.76	132										--	--	--	--		14.76	4460.03	13.76	16		17.76	597.731	13.74	57.5		17.76	1939.09	17.76	-499.5		17.76	3412.83	17.76	18.5		14.76	1308.33	17.76	-974.667		14.76	190.602
					14.78	2376.67	17.78	132										--	--	--	--		14.78	4507.89	13.78	19		17.78	600	13.76	63		17.78	1942.07	17.78	-499.5		17.78	3462.86	17.78	16.5		14.78	1156.67	17.78	-970.667		14.78	186.655
					14.8	2416.67	17.8	132										--	--	--	--		14.8	4537.42	13.8	26		17.8	601.447	13.78	77.5		17.8	1943.25	17.8	-499.5		17.8	3378.73	17.8	15		14.8	920	17.8	-966		14.8	181.855
					14.82	2450	17.82	132										--	--	--	--		14.82	4438.62	13.82	36		17.82	609.717	13.8	94		17.82	1953.25	17.82	-499.5		17.82	3377.92	17.82	13.5		14.82	848.333	17.82	-960.667		14.82	140.302
					14.84	2428.33	17.84	132										--	--	--	--		14.84	4373.14	13.84	53		17.84	612.931	13.82	99		17.84	1967.39	17.84	-499.5		17.84	3317.12	17.84	12.5		14.84	735	17.84	-953.333		14.84	149.284
					14.86	2376.67	17.86	132										--	--	--	--		14.86	4477.67	13.86	81		17.86	622.289	13.84	93		17.86	1992.09	17.86	-499.5		17.86	3330.49	17.86	11.5		14.86	688.333	17.86	-943.333		14.86	142.847
					14.88	2421.67	17.88	132										--	--	--	--		14.88	4295.53	13.88	121		17.88	622.868	13.86	82		17.88	2023.67	17.88	-499.5		17.88	3329.69	17.88	10.5		14.88	643.333	17.88	-930.667		14.88	154.368
					14.9	2495	17.9	136.801										--	--	--	--		14.9	4498.4	13.9	160		17.9	621.817	13.88	66		17.9	2026.04	17.9	-499.5		17.9	3268.89	17.9	10		14.9	625	17.9	-912.667		14.9	167.246
					14.92	2493.33	17.92	146.847										--	--	--	--		14.92	4394.59	13.92	167		17.92	619.713	13.9	49		17.92	2038.61	17.92	-499.5		17.92	3323.92	17.92	8.5		14.92	631.667	17.92	-885.333		14.92	155.638
					14.94	2273.33	17.94	158.984										--	--	--	--		14.94	4319.11	13.94	133		17.94	618.452	13.92	36.5		17.94	2055.59	17.94	-499.5		17.94	3320.62	17.94	8		14.94	611.667	17.94	-844		14.94	167.303
					14.96	2300	17.96	173.825										--	--	--	--		14.96	4465.31	13.96	91		17.96	618.594	13.94	28.5		17.96	2055.78	17.96	-499.5		17.96	3267.32	17.96	7.5		14.96	525	17.96	-773.333		14.96	163.853
					14.98	2413.33	17.98	192.301										--	--	--	--		14.98	4413.17	13.98	60		17.98	614.166	13.96	25		17.98	2061.42	17.98	-499.5		17.98	3294.85	17.98	7.5		14.98	576.667	17.98	-654		14.98	155.194
					15	2621.67	18	217.39										--	--	--	--		15	4469.37	14	40		18	609.205	13.98	24.5		18	2048.95	18	-499		18	3297.38	18	7		15	520	18	-466.667		15	191.578
					15.02	2458.33	18.02	249.013										--	--	--	--		15.02	4388.9	14.02	28		18.02	605.914	14	26.5		18.02	2048.09	18.02	-499		18.02	3294.91	18.02	7		15.02	515	18.02	-213.333		15.02	170.747
					15.04	2455	18.04	293.28										--	--	--	--		15.04	4378.42	14.04	21		18.04	601.007	14.02	31		18.04	2051.51	18.04	-499		18.04	3223.28	18.04	6.5		15.04	563.333	18.04	1.33333		15.04	154.671
					15.06	2456.67	18.06	355.722										--	--	--	--		15.06	4411.28	14.06	16		18.06	601.312	14.04	39		18.06	2048.43	18.06	-499		18.06	3354.14	18.06	6.5		15.06	531.667	18.06	-24.6667		15.06	150.305
					15.08	2430	18.08	439.845										--	--	--	--		15.08	4400.81	14.08	13		18.08	601.657	14.06	47.5		18.08	2046.08	18.08	-499		18.08	3237.51	18.08	6.5		15.08	563.333	18.08	-261.333		15.08	99.1934
					15.1	2448.33	18.1	542.4										--	--	--	--		15.1	4405.34	14.1	11		18.1	605.072	14.08	49.5		18.1	2039.36	18.1	-499		18.1	3278.37	18.1	6		15.1	528.333	18.1	-506		15.1	110.843
					15.12	2425	18.12	642.915										--	--	--	--		15.12	4299.87	14.12	10		18.12	606.58	14.1	45		18.12	2018.44	18.12	-499		18.12	3263.41	18.12	6		15.12	485	18.12	-680		15.12	106.03
					15.14	2475	18.14	688.962										--	--	--	--		15.14	4382.73	14.14	9		18.14	605.602	14.12	42		18.14	2023.16	18.14	-499		18.14	3240.94	18.14	6		15.14	546.667	18.14	-788.667		15.14	121.361
					15.16	2420	18.16	641.202										--	--	--	--		15.16	4400.59	14.16	8		18.16	605.42	14.14	44.5		18.16	2016.71	18.16	-499		18.16	3230.14	18.16	6		15.16	515	18.16	-852.667		15.16	127.485
					15.18	2508.33	18.18	540.186										--	--	--	--		15.18	4448.45	14.18	7		18.18	610.422	14.16	55		18.18	2044.84	18.18	-499		18.18	3243.5	18.18	6		15.18	560	18.18	-891.333		15.18	93.3644
					15.2	2421.67	18.2	437.793										--	--	--	--		15.2	4449.65	14.2	7		18.2	620.748	14.18	75		18.2	2036	18.2	-498.5		18.2	3281.03	18.2	6		15.2	570	18.2	-916.667		15.2	90.6223
					15.22	2493.33	18.22	353.97										--	--	--	--		15.22	4337.51	14.22	6		18.22	626.085	14.2	104.5		18.22	2041.78	18.22	-498.5		18.22	3301.9	18.22	6		15.22	536.667	18.22	-933.333		15.22	103.147
					15.24	2368.33	18.24	291.764										--	--	--	--		15.24	4357.03	14.24	6		18.24	630.045	14.22	131		18.24	2032.24	18.24	-498.5		18.24	3304.43	18.24	6		15.24	510	18.24	-946		15.24	90.622
					15.26	2515	18.26	247.593										--	--	--	--		15.26	4389.9	14.26	6		18.26	636.349	14.24	135.5		18.26	2039.47	18.26	-498.5		18.26	3236.96	18.26	6		15.26	571.667	18.26	-954.667		15.26	89.0563
					15.28	2565	18.28	215.928										--	--	--	--		15.28	4379.43	14.28	6		18.28	638.773	14.26	122.5		18.28	2005.32	18.28	-498.5		18.28	3261.16	18.28	6.5		15.28	506.667	18.28	-962		15.28	101.776
					15.3	2450	18.3	192.208										--	--	--	--		15.3	4393.96	14.3	6		18.3	647.671	14.28	103		18.3	2016.03	18.3	-498.5		18.3	3305.36	18.3	6.5		15.3	555	18.3	-967.333		15.3	126.422
					15.32	2475	18.32	169.953										--	--	--	--		15.32	4475.15	14.32	6		18.32	654.015	14.3	78		18.32	2008.97	18.32	-498		18.32	3272.06	18.32	6.5		15.32	528.333	18.32	-972		15.32	103.355
					15.34	2458.33	18.34	154.688										--	--	--	--		15.34	4379.67	14.34	6		18.34	661.699	14.32	55		18.34	2003.72	18.34	-498		18.34	3316.26	18.34	6.5		15.34	603.333	18.34	-975.333		15.34	104.349
					15.36	2481.67	18.36	142.084										--	--	--	--		15.36	4370.87	14.36	6		18.36	665.091	14.34	39		18.36	1999.01	18.36	-498		18.36	3314.62	18.36	7		15.36	575	18.36	-978.667		15.36	115.523
					15.38	2516.67	18.38	132										--	--	--	--		15.38	4355.4	14.38	6		18.38	670.71	14.36	29		18.38	1997.01	18.38	-498		18.38	3304.66	18.38	7		15.38	545	18.38	-980.667		15.38	112.26
					15.4	2506.67	18.4	132										--	--	--	--		15.4	4469.93	14.4	7		18.4	674.58	14.38	23		18.4	2015.79	18.4	-497.5		18.4	3326.36	18.4	7.5		15.4	468.333	18.4	-982.667		15.4	106.92
					15.42	2398.33	18.42	132										--	--	--	--		15.42	4306.13	14.42	7		18.42	678.237	14.4	20		18.42	2020.05	18.42	-497.5		18.42	3270.56	18.42	8		15.42	518.333	18.42	-984.667		15.42	130.187
					15.44	2475	18.44	132										--	--	--	--		15.44	4237.31	14.44	8		18.44	686.325	14.42	19		18.44	2006.02	18.44	-497.5		18.44	3292.25	18.44	8		15.44	498.333	18.44	-986		15.44	124.183
					15.46	2411.67	18.46	132										--	--	--	--		15.46	4423.51	14.46	8		18.46	691.721	14.44	19.5		18.46	1994.12	18.46	-497		18.46	3383.95	18.46	8.5		15.46	530	18.46	-987.333		15.46	129.997
					15.48	2405	18.48	132										--	--	--	--		15.48	4479.71	14.48	9		18.48	702.447	14.46	21.5		18.48	2000.71	18.48	-497		18.48	3392.32	18.48	9		15.48	528.333	18.48	-988.667		15.48	103.099
					15.5	2573.33	18.5	132										--	--	--	--		15.5	4307.57	14.5	10		18.5	711.84	14.48	22.5		18.5	2014.78	18.5	-496.5		18.5	3374.02	18.5	9.5		15.5	560	18.5	-989.333		15.5	102.276
					15.52	2528.33	18.52	132										--	--	--	--		15.52	4353.77	14.52	12		18.52	712.568	14.5	22.5		18.52	2022.16	18.52	-496.5		18.52	3379.05	18.52	10		15.52	598.333	18.52	-990		15.52	69.4399
					15.54	2536.67	18.54	132										--	--	--	--		15.54	4361.62	14.54	14		18.54	717.343	14.52	22		18.54	2040.39	18.54	-496		18.54	3399.91	18.54	11		15.54	523.333	18.54	-990.667		15.54	6.35828
					15.56	2498.33	18.56	132										--	--	--	--		15.56	4302.82	14.56	17		18.56	719.278	14.54	24		18.56	2049.81	18.56	-495.5		18.56	3344.11	18.56	11.5		15.56	501.667	18.56	-991.333		15.56	10.4991
					15.58	2450	18.58	132										--	--	--	--		15.58	4320.68	14.58	20		18.58	712.778	14.56	30		18.58	2054.5	18.58	-495		18.58	3411.65	18.58	12.5		15.58	521.667	18.58	-992		15.58	51.8247
					15.6	2485	18.6	132										--	--	--	--		15.6	4428.54	14.6	26		18.6	714.019	14.58	40.5		18.6	2067.92	18.6	-494.5		18.6	3418.34	18.6	13.5		15.6	505	18.6	-992.667		15.6	53.4476
					15.62	2463.33	18.62	132										--	--	--	--		15.62	4354.74	14.62	34		18.62	712.142	14.6	56.5		18.62	2078.1	18.62	-494		18.62	3464.21	18.62	15		15.62	555	18.62	-992.667		15.62	76.331
					15.64	2386.67	18.64	132										--	--	--	--		15.64	4379.26	14.64	47		18.64	709.766	14.62	72		18.64	2070.64	18.64	-493.5		18.64	3522.58	18.64	16.5		15.64	540	18.64	-993.333		15.64	100.579
					15.66	2401.67	18.66	132										--	--	--	--		15.66	4417.12	14.66	69		18.66	706.43	14.64	74		18.66	2064.93	18.66	-492.5		18.66	3493.44	18.66	18		15.66	521.667	18.66	-994		15.66	124.295
					15.68	2455	18.68	132										--	--	--	--		15.68	4359.99	14.68	105		18.68	711.298	14.66	59.5		18.68	2067.42	18.68	-491.5		18.68	3564.31	18.68	20		15.68	565	18.68	-994		15.68	120.152
					15.7	2465	18.7	132										--	--	--	--		15.7	4472.85	14.7	161		18.7	709.02	14.68	43		18.7	2108.57	18.7	-490		18.7	3511.84	18.7	22		15.7	553.333	18.7	-994		15.7	110.591
					15.72	2303.33	18.72	132										--	--	--	--		15.72	4312.38	14.72	227		18.72	710.078	14.7	31		18.72	2120.75	18.72	-488.5		18.72	3568.54	18.72	25		15.72	551.667	18.72	-994.667		15.72	139.363
					15.74	2363.33	18.74	132										--	--	--	--		15.74	4401.9	14.74	267		18.74	709.18	14.72	24		18.74	2142.05	18.74	-486.5		18.74	3667.74	18.74	28.5		15.74	565	18.74	-994.667		15.74	137.451
					15.76	2546.67	18.76	132										--	--	--	--		15.76	4464.76	14.76	239		18.76	707.419	14.74	20.5		18.76	2158.88	18.76	-483.5		18.76	3682.77	18.76	32.5		15.76	573.333	18.76	-994.667		15.76	129.283
					15.78	2536.67	18.78	132										--	--	--	--		15.78	4429.29	14.78	175		18.78	699.92	14.76	20.5		18.78	2160.08	18.78	-480		18.78	3789.47	18.78	37.5		15.78	580	18.78	-995.333		15.78	113.208
					15.8	2423.33	18.8	132										--	--	--	--		15.8	4373.82	14.8	116		18.8	694.852	14.78	22.5		18.8	2182.05	18.8	-475.5		18.8	3902.83	18.8	44		15.8	620	18.8	-995.333		15.8	104.045
					15.82	2500	18.82	132										--	--	--	--		15.82	4433.35	14.82	76		18.82	692.947	14.8	28		18.82	2223.75	18.82	-468.5		18.82	4035.37	18.82	52		15.82	601.667	18.82	-995.333		15.82	105.474
					15.84	2530	18.84	132										--	--	--	--		15.84	4309.54	14.84	51		18.84	695.124	14.82	38.5		18.84	2254.88	18.84	-458.5		18.84	4047.9	18.84	62.5		15.84	545	18.84	-995.333		15.84	125.739
					15.86	2405	18.86	132										--	--	--	--		15.86	4310.74	14.86	36		18.86	692.063	14.84	55.5		18.86	2278.8	18.86	-442.5		18.86	4259.59	18.86	77		15.86	570	18.86	-996		15.86	149.72
					15.88	2471.67	18.88	132										--	--	--	--		15.88	4260.27	14.88	27		18.88	686.496	14.86	75.5		18.88	2297.63	18.88	-415.5		18.88	4270.46	18.88	96.5		15.88	676.667	18.88	-996		15.88	160.138
					15.9	2445	18.9	132										--	--	--	--		15.9	4316.46	14.9	21		18.9	677.365	14.88	86		18.9	2319.28	18.9	-370		18.9	4447.99	18.9	125.5		15.9	661.667	18.9	-996		15.9	154.833
					15.92	2355	18.92	132										--	--	--	--		15.92	4482.66	14.92	17		18.92	672.385	14.9	75		18.92	2345.24	18.92	-300.5		18.92	4658.03	18.92	171		15.92	661.667	18.92	-996		15.92	180.092
					15.94	2453.33	18.94	132										--	--	--	--		15.94	4342.18	14.94	14		18.94	671.482	14.92	54.5		18.94	2359.95	18.94	-213.5		18.94	4788.89	18.94	247		15.94	706.667	18.94	-996		15.94	222.949
					15.96	2551.67	18.96	132										--	--	--	--		15.96	4368.38	14.96	12		18.96	669.161	14.94	38		18.96	2357.57	18.96	-157		18.96	4904.76	18.96	375		15.96	676.667	18.96	-996		15.96	263.828
					15.98	2395	18.98	132										--	--	--	--		15.98	4286.24	14.98	10		18.98	665.26	14.96	27.5		18.98	2384.66	18.98	-189.5		18.98	4917.29	18.98	578.5		15.98	700	18.98	-996		15.98	290.659
					16	2541.67	19	132										--	--	--	--		16	4355.77	15	9		19	661.058	14.98	22.5		19	2372.15	19	-275		19	5036.49	19	856.5		16	696.667	19	-996		16	318.253
					16.02	2606.67	19.02	132										--	--	--	--		16.02	4280.3	15.02	8		19.02	654.126	15	21		19.02	2371.1	19.02	-351.5		19.02	5049.02	19.02	1101		16.02	683.333	19.02	-996		16.02	328.123
					16.04	2465	19.04	132										--	--	--	--		16.04	4541.49	15.04	7		19.04	652.206	15.02	20.5		19.04	2370.68	19.04	-403.5		19.04	5123.22	19.04	1088		16.04	730	19.04	-996		16.04	327.076
					16.06	2493.33	19.06	132										--	--	--	--		16.06	4402.68	15.06	6		19.06	649.009	15.04	18		19.06	2382.01	19.06	-435		19.06	5143.25	19.06	832		16.06	776.667	19.06	-995.333		16.06	374.469
					16.08	2511.67	19.08	132										--	--	--	--		16.08	4460.55	15.08	5		19.08	641.482	15.06	14.5		19.08	2390.91	19.08	-454		19.08	5098.28	19.08	558.5		16.08	826.667	19.08	-995.333		16.08	469.577
					16.1	2521.67	19.1	--										--	--	--	--		16.1	4328.41	15.1	5		19.1	636.659	15.08	11		19.1	2375.35	19.1	-465.5		19.1	4994.98	19.1	362		16.1	828.333	19.1	-995.333		16.1	561.966
					16.12	2440	19.12	132										--	--	--	--		16.12	4379.61	15.12	4		19.12	634.43	15.1	8.5		19.12	2340.14	19.12	-472.5		19.12	4983.35	19.12	239		16.12	970	19.12	-995.333		16.12	685.017
					16.14	2400	19.14	132										--	--	--	--		16.14	4392.46	15.14	4		19.14	629.61	15.12	7		19.14	2319.74	19.14	-478		19.14	4815.88	19.14	166.5		16.14	978.333	19.14	-994.667		16.14	781.294
					16.16	2510	19.16	132										--	--	--	--		16.16	4401.99	15.16	4		19.16	628.995	15.14	6		19.16	2323.37	19.16	-481.5		19.16	4630.91	19.16	122.5		16.16	1068.33	19.16	-994.667		16.16	864.82
					16.18	2510	19.18	132										--	--	--	--		16.18	4273.19	15.18	3		19.18	627.567	15.16	5.5		19.18	2305.88	19.18	-484.5		19.18	4535.11	19.18	94.5		16.18	1135	19.18	-994		16.18	899.698
					16.2	2561.67	19.2	140.206										--	--	--	--		16.2	4311.05	15.2	3		19.2	620.416	15.18	5		19.2	2300.56	19.2	-486.5		19.2	4323.47	19.2	75.5		16.2	1476.67	19.2	-993.333		16.2	912.186
					16.22	2426.67	19.22	150.909										--	--	--	--		16.22	4515.58	15.22	3		19.22	615.525	15.2	5.5		19.22	2290.81	19.22	-488		19.22	4094.34	19.22	61.5		16.22	1550	19.22	-992.667		16.22	902.343
					16.24	2531.67	19.24	163.527										--	--	--	--		16.24	4406.77	15.24	3		19.24	608.086	15.22	6		19.24	2264.59	19.24	-489.5		19.24	3994.37	19.24	51.5		16.24	1773.33	19.24	-992		16.24	867.068
					16.26	2523.33	19.26	178.58										--	--	--	--		16.26	4289.63	15.26	3		19.26	606.408	15.24	7		19.26	2245.17	19.26	-490.5		19.26	3804.41	19.26	43.5		16.26	2061.67	19.26	-991.333		16.26	739.838
					16.28	2533.33	19.28	196.806										--	--	--	--		16.28	4365.83	15.28	2		19.28	610.392	15.26	7.5		19.28	2222.09	19.28	-491		19.28	3747.77	19.28	37.5		16.28	2453.33	19.28	-990		16.28	649.728
					16.3	2568.33	19.3	219.351										--	--	--	--		16.3	4348.69	15.3	2		19.3	608.766	15.28	7.5		19.3	2200.49	19.3	-491.5		19.3	3641.14	19.3	32.5		16.3	2930	19.3	-988		16.3	529.287
					16.32	2613.33	19.32	248.19										--	--	--	--		16.32	4366.55	15.32	2		19.32	607.828	15.3	6.5		19.32	2177.36	19.32	-492		19.32	3557.84	19.32	28.5		16.32	3111.67	19.32	-986		16.32	428.39
					16.34	2605	19.34	286.848										--	--	--	--		16.34	4341.07	15.34	2		19.34	611.509	15.32	5.5		19.34	2149.67	19.34	-492		19.34	3542.04	19.34	25.5		16.34	3423.33	19.34	-983.333		16.34	310.627
					16.36	2660	19.36	340.842										--	--	--	--		16.36	4393.94	15.36	2		19.36	612.333	15.34	5.5		19.36	2132.72	19.36	-492		19.36	3496.24	19.36	22.5		16.36	3511.67	19.36	-979.333		16.36	259.623
					16.38	2531.67	19.38	416.403										--	--	--	--		16.38	4458.47	15.38	2		19.38	610.087	15.36	5.5		19.38	2131.79	19.38	-492		19.38	3427.1	19.38	20.5		16.38	3685	19.38	-973.333		16.38	206.23
					16.4	2635	19.4	516.81										--	--	--	--		16.4	4374.66	15.4	2		19.4	610.361	15.38	6.5		19.4	2112.92	19.4	-491		19.4	3378.8	19.4	18.5		16.4	3651.67	19.4	-963.333		16.4	195.27
					16.42	2600	19.42	636.561										--	--	--	--		16.42	4332.53	15.42	2		19.42	608.231	15.4	8		19.42	2103.79	19.42	-490		19.42	3371.33	19.42	17		16.42	3886.67	19.42	-948		16.42	162.051
					16.44	2633.33	19.44	747.786										--	--	--	--		16.44	4303.71	15.44	2		19.44	609.303	15.42	9		19.44	2096.37	19.44	-488		19.44	3403.86	19.44	16		16.44	3688.33	19.44	-920.667		16.44	175.802
					16.46	2565	19.46	786.63										--	--	--	--		16.46	4441.58	15.46	2		19.46	607.384	15.44	9		19.46	2083.52	19.46	-484.5		19.46	3393.89	19.46	15		16.46	3401.67	19.46	-878.667		16.46	192.648
					16.48	2661.67	19.48	719.013										--	--	--	--		16.48	4399.44	15.48	2		19.48	612.646	15.46	8.5		19.48	2078.3	19.48	-478		19.48	3354.76	19.48	14		16.48	3071.67	19.48	-822		16.48	184.957
					16.5	2758.33	19.5	600.078										--	--	--	--		16.5	4418.97	15.5	1		19.5	614.159	15.48	7		19.5	2095.69	19.5	-469.5		19.5	3389.79	19.5	13		16.5	2660	19.5	-774		16.5	175.908
					16.52	2665	19.52	484.533										--	--	--	--		16.52	4310.17	15.52	1		19.52	615.722	15.5	5.5		19.52	2091	19.52	-460		19.52	3335.66	19.52	12.5		16.52	2090	19.52	-781.333		16.52	196.492
					16.54	2695	19.54	391.401										--	--	--	--		16.54	4428.02	15.54	1		19.54	615.355	15.52	4		19.54	2079.38	19.54	-457		19.54	3299.86	19.54	12		16.54	1691.67	19.54	-835.333		16.54	180.105
					16.56	2676.67	19.56	322.722										--	--	--	--		16.56	4429.22	15.56	1		19.56	614.51	15.54	3.5		19.56	2095.49	19.56	-464.5		19.56	3338.22	19.56	11.5		16.56	1373.33	19.56	-890		16.56	155.566
					16.58	2798.33	19.58	273.86										--	--	--	--		16.58	4422.08	15.58	2		19.58	617.569	15.56	3		19.58	2110.86	19.58	-474.5		19.58	3285.75	19.58	11		16.58	1116.67	19.58	-928.667		16.58	110.147
					16.6	2748.33	19.6	237.55										--	--	--	--		16.6	4498.28	15.6	2		19.6	620.82	15.58	3		19.6	2117.79	19.6	-482		19.6	3266.62	19.6	11		16.6	951.667	19.6	-952.667		16.6	71.8204
					16.62	2796.67	19.62	210.667										--	--	--	--		16.62	4482.81	15.62	2		19.62	624.965	15.6	3.5		19.62	2102.52	19.62	-487		19.62	3303.32	19.62	10.5		16.62	835	19.62	-967.333		16.62	69.3083
					16.64	2850	19.64	189.362										--	--	--	--		16.64	4402.33	15.64	2		19.64	626.166	15.62	4.5		19.64	2116.11	19.64	-490		19.64	3278.35	19.64	10.5		16.64	745	19.64	-976		16.64	32.4034
					16.66	2741.67	19.66	171.967										--	--	--	--		16.66	4436.86	15.66	2		19.66	623.721	15.64	5		19.66	2120.74	19.66	-492		19.66	3295.05	19.66	10.5		16.66	721.667	19.66	-981.333		16.66	21.5432
					16.68	2750	19.68	157.488										--	--	--	--		16.68	4526.39	15.68	2		19.68	625.288	15.66	5		19.68	2130.7	19.68	-493		19.68	3360.08	19.68	10.5		16.68	680	19.68	-985.333		16.68	27.6976
					16.7	2898.33	19.7	145.262										--	--	--	--		16.7	4310.92	15.7	2		19.7	626.384	15.68	4		19.7	2144.57	19.7	-493.5		19.7	3338.45	19.7	10.5		16.7	671.667	19.7	-988		16.7	9.94647
					16.72	2840	19.72	134.817										--	--	--	--		16.72	4492.11	15.72	2		19.72	625.48	15.7	3.5		19.72	2152.99	19.72	-494		19.72	3390.98	19.72	11		16.72	606.667	19.72	-990		16.72	-1.23778
					16.74	2973.33	19.74	132										--	--	--	--		16.74	4344.97	15.74	2		19.74	624.877	15.72	3		19.74	2161.36	19.74	-494.5		19.74	3424.34	19.74	11.5		16.74	720	19.74	-991.333		16.74	-26.3188
					16.76	2881.67	19.76	132										--	--	--	--		16.76	4326.16	15.76	2		19.76	628.881	15.74	3.5		19.76	2166.55	19.76	-494.5		19.76	3339.38	19.76	12		16.76	558.333	19.76	-992.667		16.76	-22.7204
					16.78	2888.33	19.78	132										--	--	--	--		16.78	4379.03	15.78	2		19.78	630.487	15.76	4		19.78	2176.39	19.78	-494.5		19.78	3339.41	19.78	13		16.78	665	19.78	-994		16.78	1.21854
					16.8	3080	19.8	132										--	--	--	--		16.8	4368.56	15.8	2		19.8	635.437	15.78	4.5		19.8	2196.6	19.8	-494.5		19.8	3420.28	19.8	14		16.8	638.333	19.8	-994.667		16.8	-7.04359
					16.82	3070	19.82	132										--	--	--	--		16.82	4519.75	15.82	2		19.82	638.617	15.8	5		19.82	2226.38	19.82	-494.5		19.82	3406.14	19.82	15.5		16.82	660	19.82	-995.333		16.82	-5.64499
					16.84	3090	19.84	132										--	--	--	--		16.84	4359.27	15.84	2		19.84	635.341	15.82	4.5		19.84	2255.43	19.84	-494.5		19.84	3345.34	19.84	18.5		16.84	616.667	19.84	-996		16.84	-5.65236
					16.86	2903.33	19.86	132										--	--	--	--		16.86	4462.14	15.86	3		19.86	631.369	15.84	3.5		19.86	2273.93	19.86	-494.5		19.86	3396.21	19.86	22.5		16.86	640	19.86	-996		16.86	-46.8289
					16.88	2985	19.88	132										--	--	--	--		16.88	4500.2	15.88	3		19.88	629.701	15.86	3		19.88	2294.62	19.88	-494		19.88	3358.74	19.88	28		16.88	631.667	19.88	-996.667		16.88	-45.826
					16.9	2841.67	19.9	132										--	--	--	--		16.9	4453.8	15.9	3		19.9	631.957	15.88	2		19.9	2302.8	19.9	-494		19.9	3385.43	19.9	33.5		16.9	638.333	19.9	-996.667		16.9	-40.8207
					16.92	2981.67	19.92	132										--	--	--	--		16.92	4360.94	15.92	3		19.92	633.898	15.9	2		19.92	2318.57	19.92	-493.5		19.92	3402.13	19.92	35		16.92	580	19.92	-997.333		16.92	-9.32794
					16.94	2876.67	19.94	132										--	--	--	--		16.94	4431.42	15.94	3		19.94	640.867	15.92	1.5		19.94	2317.55	19.94	-493		19.94	3493.83	19.94	33.5		16.94	621.667	19.94	-997.333		16.94	2.07819
					16.96	2978.33	19.96	132										--	--	--	--		16.96	4490.22	15.96	4		19.96	639.528	15.94	1.5		19.96	2320	19.96	-492.5		19.96	3518.87	19.96	32		16.96	571.667	19.96	-997.333		16.96	-3.47961
					16.98	2898.33	19.98	132										--	--	--	--		16.98	4475.69	15.98	4		19.98	641.065	15.96	1.5		19.98	2323.06	19.98	-492		19.98	3591.4	19.98	33		16.98	630	19.98	-998		16.98	8.1128
					17	2811.67	20	132										--	--	--	--		17	4474.5	16	4		20	642.466	15.98	1.5		20	2338.52	20	-491.5		20	3606.43	20	35.5		17	571.667	20	-998		17	-11.4773
					17.02	2855	20.02	132										--	--	--	--		17.02	4399.98	16.02	5		20.02	643.678	16	1.5		20.02	2341.55	20.02	-490.5		20.02	3734.8	20.02	41		17.02	613.333	20.02	-998		17.02	-77.2931
					17.04	2868.33	20.04	132										--	--	--	--		17.04	4440.45	16.04	5		20.04	643.326	16.02	1.5		20.04	2342.66	20.04	-489.5		20.04	3755.66	20.04	49		17.04	551.667	20.04	-998		17.04	-73.0576
					17.06	2775	20.06	132										--	--	--	--		17.06	4290.92	16.06	6		20.06	641.251	16.04	2		20.06	2364.64	20.06	-488.5		20.06	3767.36	20.06	61.5		17.06	560	20.06	-998.667		17.06	-60.6988
					17.08	2846.67	20.08	132										--	--	--	--		17.08	4444.72	16.08	7		20.08	640.549	16.06	2		20.08	2374.67	20.08	-487		20.08	3799.89	20.08	81.5		17.08	565	20.08	-998.667		17.08	-25.5259
					17.1	2845	20.1	132										--	--	--	--		17.1	4398.52	16.1	8		20.1	637.653	16.08	3		20.1	2371.55	20.1	-485		20.1	3884.09	20.1	114		17.1	625	20.1	-998.667		17.1	-24.682
					17.12	2666.67	20.12	132										--	--	--	--		17.12	4415.67	16.12	9		20.12	637.897	16.1	4		20.12	2359.91	20.12	-483		20.12	3958.29	20.12	169		17.12	575	20.12	-998.667		17.12	0.8577
					17.14	2691.67	20.14	132										--	--	--	--		17.14	4496.14	16.14	11		20.14	636.096	16.12	5.5		20.14	2342.98	20.14	-480		20.14	3989.99	20.14	259.5		17.14	613.333	20.14	-998.667		17.14	9.84613
					17.16	2706.67	20.16	132										--	--	--	--		17.16	4533.28	16.16	13		20.16	632.018	16.14	7		20.16	2354.8	20.16	-476.5		20.16	4069.19	20.16	390.5		17.16	626.667	20.16	-998.667		17.16	-30.9918
					17.18	2760	20.18	132										--	--	--	--		17.18	4487.08	16.18	16		20.18	625.91	16.16	7.5		20.18	2370.56	20.18	-471.5		20.18	3960.89	20.18	530		17.18	681.667	20.18	-998.667		17.18	-73.9287
					17.2	2718.33	20.2	132										--	--	--	--		17.2	4410.89	16.2	21		20.2	625.165	16.18	7		20.2	2350.96	20.2	-465		20.2	4129.25	20.2	571.5		17.2	663.333	20.2	-998.667		17.2	-94.2397
					17.22	2700	20.22	132										--	--	--	--		17.22	4429.7	16.22	29		20.22	618.341	16.2	5.5		20.22	2345.46	20.22	-456		20.22	4085.12	20.22	467.5		17.22	601.667	20.22	-998.667		17.22	-91.225
					17.24	2605	20.24	132										--	--	--	--		17.24	4361.83	16.24	42		20.24	612.771	16.22	4.5		20.24	2359.51	20.24	-442		20.24	4035.98	20.24	323		17.24	635	20.24	-998.667		17.24	-14.5813
					17.26	2661.67	20.26	132										--	--	--	--		17.26	4387.3	16.26	65		20.26	612.612	16.24	3.5		20.26	2367.51	20.26	-420		20.26	4036.85	20.26	210.5		17.26	630	20.26	-999.333		17.26	29.8903
					17.28	2653.33	20.28	132										--	--	--	--		17.28	4382.77	16.28	98		20.28	604.205	16.26	3.5		20.28	2373.16	20.28	-382.5		20.28	4008.55	20.28	138.5		17.28	623.333	20.28	-999.333		17.28	97.3351
					17.3	2488.33	20.3	132										--	--	--	--		17.3	4416.59	16.3	141		20.3	601.348	16.28	3.5		20.3	2396.72	20.3	-320.5		20.3	4011.91	20.3	95		17.3	675	20.3	-999.333		17.3	117.407
					17.32	2778.33	20.32	132										--	--	--	--		17.32	4365.39	16.32	168		20.32	601.79	16.3	4.5		20.32	2414.74	20.32	-225		20.32	3893.61	20.32	69		17.32	591.667	20.32	-999.333		17.32	119.383
					17.34	2691.67	20.34	132										--	--	--	--		17.34	4379.19	16.34	152		20.34	597.522	16.32	5.5		20.34	2440.48	20.34	-105		20.34	3809.48	20.34	53		17.34	611.667	20.34	-999.333		17.34	91.7707
					17.36	2680	20.36	132										--	--	--	--		17.36	4316.33	16.36	110		20.36	594.969	16.34	7.5		20.36	2480.19	20.36	-25.5		20.36	3796.18	20.36	42		17.36	591.667	20.36	-999.333		17.36	56.6818
					17.38	2693.33	20.38	132										--	--	--	--		17.38	4281.81	16.38	73		20.38	591.944	16.36	10		20.38	2506.68	20.38	-69.5		20.38	3752.04	20.38	34.5		17.38	571.667	20.38	-999.333		17.38	44.3646
					17.4	2730	20.4	132										--	--	--	--		17.4	4323.95	16.4	48		20.4	588.835	16.38	12		20.4	2547.11	20.4	-187		20.4	3688.74	20.4	29		17.4	593.333	20.4	-999.333		17.4	79.7745
					17.42	2610	20.42	132										--	--	--	--		17.42	4399.42	16.42	33		20.42	590.529	16.4	11.5		20.42	2587.3	20.42	-293		20.42	3517.1	20.42	24.5		17.42	681.667	20.42	-999.333		17.42	76.2383
					17.44	2611.67	20.44	132										--	--	--	--		17.44	4369.89	16.44	24		20.44	591.917	16.42	10		20.44	2641.43	20.44	-365.5		20.44	3440.47	20.44	21		17.44	646.667	20.44	-999.333		17.44	69.3123
					17.46	2770	20.46	132										--	--	--	--		17.46	4345.36	16.46	19		20.46	590.215	16.44	9.5		20.46	2710.53	20.46	-409		20.46	3429.67	20.46	18.5		17.46	633.333	20.46	-999.333		17.46	83.7361
					17.48	2673.33	20.48	132.649										--	--	--	--		17.48	4439.17	16.48	15		20.48	584.426	16.46	11		20.48	2766.91	20.48	-435		20.48	3463.87	20.48	16		17.48	710	20.48	-999.333		17.48	83.0858
					17.5	2598.33	20.5	155.327										--	--	--	--		17.5	4432.97	16.5	13		20.5	576.496	16.48	14		20.5	2833.44	20.5	-450.5		20.5	3445.57	20.5	14.5		17.5	661.667	20.5	-999.333		17.5	81.9663
					17.52	2600	20.52	187.428										--	--	--	--		17.52	4388.44	16.52	11		20.52	571.844	16.5	17.5		20.52	2902.57	20.52	-460.5		20.52	3434.77	20.52	12		17.52	713.333	20.52	-999.333		17.52	117.859
					17.54	2686.67	20.54	230.068										--	--	--	--		17.54	4430.58	16.54	10		20.54	574.956	16.52	18.5		20.54	2974.43	20.54	-467.5		20.54	3378.97	20.54	11		17.54	726.667	20.54	-999.333		17.54	140.081
					17.56	2705	20.56	280.108										--	--	--	--		17.56	4429.39	16.56	9		20.56	576.084	16.54	15.5		20.56	3034.71	20.56	-472		20.56	3343.17	20.56	10		17.56	748.333	20.56	-998.667		17.56	196.017
					17.58	2695	20.58	323.691										--	--	--	--		17.58	4499.86	16.58	9		20.58	575.616	16.56	11.5		20.58	3092.78	20.58	-475		20.58	3376.53	20.58	9		17.58	741.667	20.58	-998.667		17.58	224.602
					17.6	2658.33	20.6	333.804										--	--	--	--		17.6	4420.33	16.6	8		20.6	575.507	16.58	8		20.6	3150.42	20.6	-477		20.6	3330.73	20.6	8.5		17.6	756.667	20.6	-998.667		17.6	234.667
					17.62	2735	20.62	303.822										--	--	--	--		17.62	4375.8	16.62	8		20.62	574.085	16.6	6		20.62	3200.32	20.62	-478		20.62	3353.26	20.62	8		17.62	771.667	20.62	-998.667		17.62	290.056
					17.64	2731.67	20.64	258.677										--	--	--	--		17.64	4256.27	16.64	8		20.64	572.7	16.62	5		20.64	3252.1	20.64	-477.5		20.64	3365.79	20.64	7.5		17.64	788.333	20.64	-998.667		17.64	277.912
					17.66	2685	20.66	214.74										--	--	--	--		17.66	4385.09	16.66	8		20.66	573.311	16.64	5		20.66	3291.6	20.66	-475		20.66	3307.49	20.66	7		17.66	780	20.66	-998.667		17.66	333.336
					17.68	2638.33	20.68	177.388										--	--	--	--		17.68	4405.56	16.68	8		20.68	568.758	16.66	5		20.68	3328.91	20.68	-469.5		20.68	3310.86	20.68	6.5		17.68	958.333	20.68	-998		17.68	400.24
					17.7	2606.67	20.7	148.896										--	--	--	--		17.7	4371.03	16.7	9		20.7	565.993	16.68	5.5		20.7	3349.17	20.7	-460		20.7	3359.22	20.7	6.5		17.7	895	20.7	-997.333		17.7	459.763
					17.72	2668.33	20.72	132										--	--	--	--		17.72	4336.5	16.72	9		20.72	564.101	16.7	7		20.72	3392.19	20.72	-443.5		20.72	3327.59	20.72	6		17.72	986.667	20.72	-997.333		17.72	587.069
					17.74	2685	20.74	132										--	--	--	--		17.74	4438.63	16.74	10		20.74	560.751	16.72	8.5		20.74	3413.77	20.74	-422		20.74	3260.12	20.74	6		17.74	1026.67	20.74	-996		17.74	709.146
					17.76	2686.67	20.76	132										--	--	--	--		17.76	4289.11	16.76	11		20.76	558.062	16.74	9.5		20.76	3406.88	20.76	-405.5		20.76	3299.32	20.76	5.5		17.76	1176.67	20.76	-995.333		17.76	794.917
					17.78	2871.67	20.78	132										--	--	--	--		17.78	4382.92	16.78	12		20.78	558.354	16.76	9		20.78	3386.03	20.78	-411		20.78	3271.02	20.78	5.5		17.78	1278.33	20.78	-993.333		17.78	889.837
					17.8	2666.67	20.8	132										--	--	--	--		17.8	4340.05	16.8	14		20.8	555.71	16.78	9.5		20.8	3380.77	20.8	-433		20.8	3288.55	20.8	5.5		17.8	1486.67	20.8	-990		17.8	858.104
					17.82	2855	20.82	132										--	--	--	--		17.82	4487.19	16.82	16		20.82	550.364	16.8	11		20.82	3382.66	20.82	-454		20.82	3298.58	20.82	5.5		17.82	1688.33	20.82	-984.667		17.82	848.616
					17.84	2748.33	20.84	132										--	--	--	--		17.84	4347.67	16.84	19		20.84	547.393	16.82	14		20.84	3360.35	20.84	-469		20.84	3300.28	20.84	5.5		17.84	1926.67	20.84	-977.333		17.84	794.944
					17.86	2828.33	20.86	132										--	--	--	--		17.86	4308.14	16.86	23		20.86	543.52	16.84	19		20.86	3325.55	20.86	-478		20.86	3305.31	20.86	5.5		17.86	2145	20.86	-971.333		17.86	676.428
					17.88	2875	20.88	132										--	--	--	--		17.88	4283.61	16.88	28		20.88	539.057	16.86	23		20.88	3293.6	20.88	-483.5		20.88	3385.35	20.88	6		17.88	2458.33	20.88	-971.333		17.88	575.438
					17.9	2568.33	20.9	132										--	--	--	--		17.9	4395.75	16.9	36		20.9	533.053	16.88	22.5		20.9	3262.62	20.9	-487		20.9	3342.05	20.9	6		17.9	2860	20.9	-978		17.9	460.524
					17.92	2751.67	20.92	132										--	--	--	--		17.92	4434.55	16.92	48		20.92	530.136	16.9	18.5		20.92	3224.83	20.92	-489.5		20.92	3360.41	20.92	6		17.92	3161.67	20.92	-985.333		17.92	351.121
					17.94	2941.67	20.94	132										--	--	--	--		17.94	4338.36	16.94	67		20.94	526.415	16.92	14.5		20.94	3182.5	20.94	-491		20.94	3348.77	20.94	6.5		17.94	3310	20.94	-990		17.94	275.126
					17.96	2821.67	20.96	132										--	--	--	--		17.96	4445.5	16.96	100		20.96	521.284	16.94	11		20.96	3128.5	20.96	-492.5		20.96	3362.14	20.96	7		17.96	3501.67	20.96	-993.333		17.96	190.096
					17.98	2836.67	20.98	132										--	--	--	--		17.98	4445.97	16.98	153		20.98	524.159	16.96	9		20.98	3076.82	20.98	-493		20.98	3384.67	20.98	7.5		17.98	3583.33	20.98	-995.333		17.98	174.598
					18	2913.33	21	132										--	--	--	--		18	4301.44	17	231		21	523.969	16.98	8.5		21	3017.24	21	-494		21	3351.37	21	8		18	3521.67	21	-996.667		18	164.791
					18.02	2815	21.02	132										--	--	--	--		18.02	4401.92	17.02	315		21.02	524.539	17	9.5		21.02	2977.67	21.02	-494.5		21.02	3358.07	21.02	9		18.02	3585	21.02	-997.333		18.02	129.264
					18.04	2853.33	21.04	132										--	--	--	--		18.04	4392.39	17.04	342		21.04	524.002	17.02	11.5		21.04	2929.05	21.04	-495		21.04	3378.94	21.04	10		18.04	3338.33	21.04	-998		18.04	103.425
					18.06	2823.33	21.06	132										--	--	--	--		18.06	4352.86	17.06	281		21.06	525.297	17.04	15		21.06	2875.52	21.06	-495.5		21.06	3394.8	21.06	11		18.06	3003.33	21.06	-998		18.06	64.2889
					18.08	2933.33	21.08	132										--	--	--	--		18.08	4523.33	17.08	195		21.08	528.428	17.06	20		21.08	2840.78	21.08	-496		21.08	3483.17	21.08	12.5		18.08	2546.67	21.08	-998.667		18.08	43.9635
					18.1	2883.33	21.1	132										--	--	--	--		18.1	4428.8	17.1	127		21.1	530.892	17.08	23.5		21.1	2800.68	21.1	-496		21.1	3476.53	21.1	15		18.1	2245	21.1	-998.667		18.1	38.5525
					18.12	2993.33	21.12	132										--	--	--	--		18.12	4384.28	17.12	84		21.12	529.037	17.1	22.5		21.12	2759.73	21.12	-496.5		21.12	3542.4	21.12	17.5		18.12	1911.67	21.12	-998.667		18.12	40.3498
					18.14	2943.33	21.14	132										--	--	--	--		18.14	4348.08	17.14	57		21.14	525.033	17.12	19		21.14	2728.35	21.14	-496.5		21.14	3524.93	21.14	21.5		18.14	1526.67	21.14	-998.667		18.14	34.4687
					18.16	2921.67	21.16	132										--	--	--	--		18.16	4430.22	17.16	42		21.16	523.348	17.14	16.5		21.16	2699.18	21.16	-497		21.16	3541.63	21.16	27		18.16	1321.67	21.16	-998.667		18.16	2.33211
					18.18	2811.67	21.18	132										--	--	--	--		18.18	4485.69	17.18	32		21.18	527.456	17.16	16.5		21.18	2689.53	21.18	-497		21.18	3595	21.18	35.5		18.18	1118.33	21.18	-999.333		18.18	-48.9391
					18.2	2768.33	21.2	132										--	--	--	--		18.2	4299.5	17.2	26		21.2	533.866	17.18	19		21.2	2673.7	21.2	-497		21.2	3599.19	21.2	49.5		18.2	968.333	21.2	-999.333		18.2	-81.4884
					18.22	2838.33	21.22	132										--	--	--	--		18.22	4371.64	17.22	21		21.22	532.326	17.2	23		21.22	2664.88	21.22	-497		21.22	3665.89	21.22	72.5		18.22	901.667	21.22	-999.333		18.22	-114.224
					18.24	2803.33	21.24	132										--	--	--	--		18.24	4412.11	17.24	18		21.24	531.484	17.22	25		21.24	2645.28	21.24	-497.5		21.24	3655.93	21.24	111		18.24	880	21.24	-999.333		18.24	-111.28
					18.26	2880	21.26	132										--	--	--	--		18.26	4277.58	17.26	15		21.26	533.654	17.24	23.5		21.26	2610.9	21.26	-497.5		21.26	3650.13	21.26	168.5		18.26	843.333	21.26	-999.333		18.26	-101.822
					18.28	2891.67	21.28	132										--	--	--	--		18.28	4278.05	17.28	14		21.28	538.498	17.26	20.5		21.28	2601.61	21.28	-497.5		21.28	3668.49	21.28	237.5		18.28	805	21.28	-999.333		18.28	-95.8779
					18.3	2966.67	21.3	132										--	--	--	--		18.3	4261.86	17.3	12		21.3	541.23	17.28	16.5		21.3	2586.73	21.3	-497.5		21.3	3709.35	21.3	273.5		18.3	876.667	21.3	-999.333		18.3	-66.2553
					18.32	2761.67	21.32	132										--	--	--	--		18.32	4354	17.32	11		21.32	545.038	17.3	12.5		21.32	2581.93	21.32	-497.5		21.32	3686.89	21.32	237.5		18.32	735	21.32	-999.333		18.32	-32.3966
					18.34	2873.33	21.34	132										--	--	--	--		18.34	4359.47	17.34	10		21.34	548.268	17.32	10.5		21.34	2570.62	21.34	-497.5		21.34	3686.09	21.34	169		18.34	758.333	21.34	-999.333		18.34	2.55797
					18.36	2633.33	21.36	132										--	--	--	--		18.36	4278.27	17.36	9		21.36	551.954	17.34	9.5		21.36	2562.77	21.36	-497.5		21.36	3684.45	21.36	111		18.36	753.333	21.36	-999.333		18.36	24.2029
					18.38	2843.33	21.38	132										--	--	--	--		18.38	4317.09	17.38	9		21.38	556.441	17.36	10		21.38	2561.6	21.38	-497.5		21.38	3681.98	21.38	72.5		18.38	731.667	21.38	-999.333		18.38	43.459
					18.4	2846.67	21.4	132										--	--	--	--		18.4	4344.22	17.4	9		21.4	561.968	17.38	11		21.4	2576.66	21.4	-497.5		21.4	3621.18	21.4	49		18.4	718.333	21.4	-999.333		18.4	42.3633
					18.42	2748.33	21.42	132										--	--	--	--		18.42	4353.03	17.42	9		21.42	559.561	17.4	13		21.42	2545.84	21.42	-498		21.42	3667.05	21.42	35.5		18.42	781.667	21.42	-999.333		18.42	9.47646
					18.44	2675	21.44	132										--	--	--	--		18.44	4443.5	17.44	9		21.44	562.76	17.42	14.5		21.44	2536.9	21.44	-498		21.44	3578.75	21.44	27		18.44	790	21.44	-999.333		18.44	-14.6387
					18.46	2870	21.46	132										--	--	--	--		18.46	4393.97	17.46	9		21.46	563.391	17.44	15		21.46	2547.14	21.46	-498		21.46	3552.11	21.46	21		18.46	723.333	21.46	-999.333		18.46	-15.6863
					18.48	2746.67	21.48	140.617										--	--	--	--		18.48	4279.45	17.48	9		21.48	560.166	17.46	14.5		21.48	2543.99	21.48	-497.5		21.48	3537.14	21.48	17.5		18.48	663.333	21.48	-999.333		18.48	-9.38167
					18.5	2648.33	21.5	150.567										--	--	--	--		18.5	4373.25	17.5	10		21.5	557.754	17.48	15		21.5	2524.45	21.5	-497.5		21.5	3417.18	21.5	14.5		18.5	635	21.5	-998.667		18.5	34.8234
					18.52	2790	21.52	162.06										--	--	--	--		18.52	4383.72	17.52	10		21.52	556.903	17.5	17		21.52	2509.11	21.52	-497.5		21.52	3486.38	21.52	12		18.52	656.667	21.52	-998.667		18.52	12.1536
					18.54	2808.33	21.54	175.465										--	--	--	--		18.54	4404.19	17.54	12		21.54	551.776	17.52	21.5		21.54	2501.06	21.54	-497.5		21.54	3378.91	21.54	10.5		18.54	686.667	21.54	-998.667		18.54	-9.30548
					18.56	2868.33	21.56	191.278										--	--	--	--		18.56	4358	17.56	13		21.56	544.567	17.54	27		21.56	2477.47	21.56	-497.5		21.56	3433.11	21.56	9		18.56	693.333	21.56	-998.667		18.56	-44.335
					18.58	2748.33	21.58	210.185										--	--	--	--		18.58	4363.47	17.58	15		21.58	543.781	17.56	33.5		21.58	2466.21	21.58	-497.5		21.58	3397.31	21.58	8		18.58	681.667	21.58	-998.667		18.58	-58.5077
					18.6	2668.33	21.6	233.198										--	--	--	--		18.6	4452.28	17.6	18		21.6	539.684	17.58	38		21.6	2451.4	21.6	-497.5		21.6	3344.01	21.6	7.5		18.6	691.667	21.6	-998.667		18.6	-62.7443
					18.62	2695	21.62	261.958										--	--	--	--		18.62	4466.08	17.62	23		21.62	539.909	17.6	38.5		21.62	2451.5	21.62	-497.5		21.62	3365.7	21.62	6.5		18.62	711.667	21.62	-998.667		18.62	-64.6644
					18.64	2718.33	21.64	299.388										--	--	--	--		18.64	4444.88	17.64	30		21.64	539.539	17.62	35		21.64	2422.44	21.64	-497.5		21.64	3313.23	21.64	6		18.64	751.667	21.64	-998.667		18.64	-50.6094
					18.66	2633.33	21.66	350.52										--	--	--	--		18.66	4285.36	17.66	42		21.66	539.612	17.64	32.5		21.66	2418.06	21.66	-497		21.66	3332.43	21.66	5		18.66	551.667	21.66	-998.667		18.66	16.4753
					18.68	2635	21.68	422.355										--	--	--	--		18.68	4490.83	17.68	63		21.68	540.833	17.66	34		21.68	2428.39	21.68	-497		21.68	3227.47	21.68	4.5		18.68	660	21.68	-998		18.68	7.12457
					18.7	2600	21.7	521.151										--	--	--	--		18.7	4402.97	17.7	96		21.7	542.254	17.68	41		21.7	2435.23	21.7	-497		21.7	3260	21.7	4.5		18.7	631.667	21.7	-998		18.7	12.4781
					18.72	2658.33	21.72	647.304										--	--	--	--		18.72	4353.44	17.72	142		21.72	542.82	17.7	55.5		21.72	2435.84	21.72	-496.5		21.72	3275.03	21.72	4		18.72	673.333	21.72	-998		18.72	-4.44195
					18.74	2760	21.74	786.171										--	--	--	--		18.74	4333.92	17.74	187		21.74	539.338	17.72	78.5		21.74	2420.26	21.74	-496.5		21.74	3313.4	21.74	4		18.74	738.333	21.74	-998		18.74	-0.94326
					18.76	2691.67	21.76	887.157										--	--	--	--		18.76	4356.06	17.76	193		21.76	539.319	17.74	106.5		21.76	2431.23	21.76	-496.5		21.76	3230.1	21.76	4		18.76	750	21.76	-997.333		18.76	4.5976
					18.78	2623.33	21.78	875.955										--	--	--	--		18.78	4396.53	17.78	152		21.78	536.311	17.76	122		21.78	2416.06	21.78	-496		21.78	3280.13	21.78	4		18.78	696.667	21.78	-997.333		18.78	34.2924
					18.8	2673.33	21.8	762.666										--	--	--	--		18.8	4355.33	17.8	104		21.8	530.429	17.78	113		21.8	2416.18	21.8	-495.5		21.8	3285.16	21.8	4		18.8	753.333	21.8	-997.333		18.8	17.2772
					18.82	2653.33	21.82	623.712										--	--	--	--		18.82	4229.13	17.82	68		21.82	527.296	17.8	96		21.82	2430.06	21.82	-495.5		21.82	3246.86	21.82	4		18.82	706.667	21.82	-996.667		18.82	24.1591
					18.84	2738.33	21.84	501.858										--	--	--	--		18.84	4391.28	17.84	45		21.84	528.948	17.82	90		21.84	2444.61	21.84	-495.5		21.84	3273.56	21.84	4		18.84	668.333	21.84	-996		18.84	16.4157
					18.86	2611.67	21.86	407.994										--	--	--	--		18.86	4361.75	17.86	31		21.86	528.529	17.84	99.5		21.86	2444.72	21.86	-494.5		21.86	3281.92	21.86	4.5		18.86	725	21.86	-996		18.86	-12.7037
					18.88	2611.67	21.88	340.254										--	--	--	--		18.88	4305.55	17.88	23		21.88	527.691	17.86	121.5		21.88	2442.44	21.88	-494		21.88	3254.45	21.88	5		18.88	688.333	21.88	-995.333		18.88	-72.3343
					18.9	2661.67	21.9	291.933										--	--	--	--		18.9	4367.69	17.9	18		21.9	526.099	17.88	136.5		21.9	2451.47	21.9	-493		21.9	3277.82	21.9	5		18.9	705	21.9	-994.667		18.9	-61.6007
					18.92	2703.33	21.92	256.261										--	--	--	--		18.92	4309.84	17.92	14		21.92	527.927	17.9	122.5		21.92	2444.8	21.92	-492		21.92	3262.85	21.92	6		18.92	653.333	21.92	-993.333		18.92	-30.2628
					18.94	2683.33	21.94	228.613										--	--	--	--		18.94	4341.97	17.94	12		21.94	532.241	17.92	91.5		21.94	2430.48	21.94	-491		21.94	3248.72	21.94	7		18.94	731.667	21.94	-992		18.94	29.4556
					18.96	2626.67	21.96	206.351										--	--	--	--		18.96	4495.78	17.96	10		21.96	537.559	17.94	64		21.96	2467.3	21.96	-489.5		21.96	3287.92	21.96	8.5		18.96	771.667	21.96	-990.667		18.96	17.6806
					18.98	2645	21.98	187.978										--	--	--	--		18.98	4404.58	17.98	8		21.98	536.794	17.96	46		21.98	2467.54	21.98	-487		21.98	3264.61	21.98	11		18.98	688.333	21.98	-988.667		18.98	33.2451
					19	2575	22	172.553										--	--	--	--		19	4383.38	18	7		22	539.341	17.98	36		22	2476.73	22	-484.5		22	3250.48	22	15		19	633.333	22	-985.333		19	84.8401
					19.02	2743.33	22.02	159.431										--	--	--	--		19.02	4420.53	18.02	6		22.02	538.557	18	31.5		22.02	2471.73	22.02	-481		22.02	3326.35	22.02	21.5		19.02	705	22.02	-981.333		19.02	63.9632
					19.04	2693.33	22.04	148.138										--	--	--	--		19.04	4322.67	18.04	6		22.04	539.463	18.02	31.5		22.04	2480.75	22.04	-475.5		22.04	3252.21	22.04	32.5		19.04	703.333	22.04	-974		19.04	-3.02035
					19.06	2710	22.06	138.325										--	--	--	--		19.06	4383.14	18.06	5		22.06	542.038	18.04	35		22.06	2498.94	22.06	-467.5		22.06	3293.08	22.06	48		19.06	740	22.06	-962.667		19.06	-0.08274
					19.08	2666.67	22.08	132										--	--	--	--		19.08	4383.61	18.08	4		22.08	543.957	18.06	42.5		22.08	2504.92	22.08	-455		22.08	3238.11	22.08	64		19.08	801.667	22.08	-943.333		19.08	-15.5364
					19.1	2758.33	22.1	132										--	--	--	--		19.1	4452.42	18.1	4		22.1	542.133	18.08	49		22.1	2498.42	22.1	-433		22.1	3280.64	22.1	68		19.1	781.667	22.1	-913.333		19.1	-11.1628
					19.12	2735	22.12	132										--	--	--	--		19.12	4406.22	18.12	4		22.12	545.125	18.1	49		22.12	2503.16	22.12	-397.5		22.12	3294.84	22.12	55.5		19.12	743.333	22.12	-870.667		19.12	5.7228
					19.14	2626.67	22.14	132										--	--	--	--		19.14	4358.36	18.14	3		22.14	545.711	18.12	44		22.14	2514.95	22.14	-343		22.14	3288.2	22.14	38.5		19.14	748.333	22.14	-830.667		19.14	13.5739
					19.16	2773.33	22.16	132										--	--	--	--		19.16	4300.5	18.16	3		22.16	544.987	18.14	41		22.16	2495.95	22.16	-275.5		22.16	3249.9	22.16	26		19.16	723.333	22.16	-828.667		19.16	68.9875
					19.18	2721.67	22.18	132										--	--	--	--		19.18	4349.3	18.18	3		22.18	544.068	18.16	44		22.18	2510.39	22.18	-235.5		22.18	3261.6	22.18	18.5		19.18	728.333	22.18	-866.667		19.18	89.7325
					19.2	2700	22.2	132										--	--	--	--		19.2	4448.11	18.2	3		22.2	544.394	18.18	52.5		22.2	2502.72	22.2	-265		22.2	3297.47	22.2	14		19.2	723.333	22.2	-910		19.2	65.2454
					19.22	2651.67	22.22	132										--	--	--	--		19.22	4341.92	18.22	2		22.22	540.219	18.2	61.5		22.22	2508.91	22.22	-331		22.22	3385	22.22	11.5		19.22	786.667	22.22	-941.333		19.22	75.8949
					19.24	2750	22.24	132										--	--	--	--		19.24	4294.05	18.24	2		22.24	538.725	18.22	61		22.24	2509.45	22.24	-389		22.24	3302.53	22.24	10.5		19.24	750	22.24	-961.333		19.24	82.3323
					19.26	2668.33	22.26	132										--	--	--	--		19.26	4379.52	18.26	2		22.26	545.403	18.24	50		22.26	2522.33	22.26	-428		22.26	3276.73	22.26	11		19.26	808.333	22.26	-973.333		19.26	55.3272
					19.28	2590	22.28	132										--	--	--	--		19.28	4439.99	18.28	2		22.28	546.759	18.26	38		22.28	2525.02	22.28	-451.5		22.28	3260.1	22.28	13		19.28	836.667	22.28	-980.667		19.28	53.5174
					19.3	2651.67	22.3	132										--	--	--	--		19.3	4407.14	18.3	2		22.3	552.969	18.28	30		22.3	2517.16	22.3	-465.5		22.3	3297.63	22.3	16.5		19.3	916.667	22.3	-985.333		19.3	13.8497
					19.32	2718.33	22.32	132										--	--	--	--		19.32	4249.28	18.32	2		22.32	551.768	18.3	26		22.32	2480.73	22.32	-474		22.32	3259.33	22.32	22.5		19.32	861.667	22.32	-988		19.32	0.07863
					19.34	2733.33	22.34	132										--	--	--	--		19.34	4299.75	18.34	2		22.34	553.083	18.32	25.5		22.34	2499.59	22.34	-479.5		22.34	3315.19	22.34	28		19.34	865	22.34	-990.667		19.34	-13.1649
					19.36	2798.33	22.36	132										--	--	--	--		19.36	4293.55	18.36	2		22.36	563.028	18.34	28.5		22.36	2524.82	22.36	-484		22.36	3262.73	22.36	29		19.36	943.333	22.36	-992		19.36	-13.6315
					19.38	2641.67	22.38	132										--	--	--	--		19.38	4370.7	18.38	2		22.38	565.431	18.36	35		22.38	2511.21	22.38	-486.5		22.38	3271.93	22.38	23		19.38	976.667	22.38	-993.333		19.38	-26.8264
					19.4	2703.33	22.4	132										--	--	--	--		19.4	4394.5	18.4	2		22.4	570.437	18.38	45.5		22.4	2495.76	22.4	-489		22.4	3311.96	22.4	16.5		19.4	1018.33	22.4	-994		19.4	10.8315
					19.42	2743.33	22.42	132										--	--	--	--		19.42	4389.97	18.42	2		22.42	565.114	18.4	56		22.42	2500.38	22.42	-490.5		22.42	3259.49	22.42	11.5		19.42	1005	22.42	-995.333		19.42	26.3588
					19.44	2693.33	22.44	132										--	--	--	--		19.44	4295.44	18.44	2		22.44	571.075	18.42	58.5		22.44	2507.19	22.44	-492		22.44	3293.69	22.44	8		19.44	955	22.44	-996		19.44	69.5774
					19.46	2723.33	22.46	132										--	--	--	--		19.46	4255.91	18.46	1		22.46	567.781	18.44	52		22.46	2493.82	22.46	-493		22.46	3293.72	22.46	6		19.46	990	22.46	-996		19.46	55.5737
					19.48	2801.67	22.48	132										--	--	--	--		19.48	4301.39	18.48	1		22.48	568.852	18.46	46		22.48	2485.83	22.48	-494		22.48	3211.25	22.48	5		19.48	945	22.48	-996.667		19.48	22.3206
					19.5	2740	22.5	132										--	--	--	--		19.5	4323.53	18.5	1		22.5	567.797	18.48	46.5		22.5	2491.6	22.5	-494.5		22.5	3261.28	22.5	4.5		19.5	990	22.5	-996.667		19.5	4.65923
					19.52	2700	22.52	132										--	--	--	--		19.52	4407.33	18.52	1		22.52	572.539	18.5	55.5		22.52	2484.77	22.52	-495.5		22.52	3292.98	22.52	3.5		19.52	1010	22.52	-997.333		19.52	-7.43987
					19.54	2741.67	22.54	132										--	--	--	--		19.54	4402.8	18.54	1		22.54	576.948	18.52	74.5		22.54	2459.55	22.54	-496		22.54	3254.68	22.54	3.5		19.54	895	22.54	-997.333		19.54	-65.9823
					19.56	2606.67	22.56	132										--	--	--	--		19.56	4274.95	18.56	1		22.56	580.645	18.54	102		22.56	2450.73	22.56	-496		22.56	3199.72	22.56	3		19.56	805	22.56	-998		19.56	-45.966
					19.58	2718.33	22.58	132										--	--	--	--		19.58	4390.42	18.58	1		22.58	581.777	18.56	127		22.58	2468.09	22.58	-496.5		22.58	3265.58	22.58	3		19.58	755	22.58	-998		19.58	-25.3663
					19.6	2565	22.6	132										--	--	--	--		19.6	4387.55	18.6	1		22.6	582.559	18.58	126		22.6	2457.74	22.6	-497		22.6	3307.28	22.6	2.5		19.6	795	22.6	-998		19.6	0.88271
					19.62	2628.33	22.62	132										--	--	--	--		19.62	4351.36	18.62	1		22.62	586.02	18.6	99		22.62	2454.95	22.62	-497		22.62	3249.81	22.62	3		19.62	756.667	22.62	-998		19.62	-6.48856
					19.64	2695	22.64	132										--	--	--	--		19.64	4370.16	18.64	1		22.64	586.218	18.62	69.5		22.64	2464.37	22.64	-497.5		22.64	3223.18	22.64	3		19.64	823.333	22.64	-998.667		19.64	20.9376
					19.66	2658.33	22.66	132										--	--	--	--		19.66	4413.97	18.66	1		22.66	586.912	18.64	48		22.66	2447.38	22.66	-497.5		22.66	3212.37	22.66	3		19.66	805	22.66	-998.667		19.66	51.5463
					19.68	2756.67	22.68	132										--	--	--	--		19.68	4482.78	18.68	1		22.68	587.985	18.66	35		22.68	2459.8	22.68	-497.5		22.68	3251.57	22.68	3		19.68	755	22.68	-998.667		19.68	81.5847
					19.7	2653.33	22.7	132										--	--	--	--		19.7	4416.58	18.7	1		22.7	589.58	18.68	27.5		22.7	2465.71	22.7	-497.5		22.7	3250.77	22.7	2.5		19.7	688.333	22.7	-998.667		19.7	66.3698
					19.72	2616.67	22.72	132										--	--	--	--		19.72	4417.05	18.72	1		22.72	593.521	18.7	24		22.72	2464.73	22.72	-497.5		22.72	3247.47	22.72	3		19.72	760	22.72	-998.667		19.72	99.0056
					19.74	2526.67	22.74	132										--	--	--	--		19.74	4439.2	18.74	1		22.74	597.741	18.72	22.5		22.74	2449.53	22.74	-498		22.74	3212.5	22.74	3		19.74	720	22.74	-998.667		19.74	72.3196
					19.76	2726.67	22.76	132										--	--	--	--		19.76	4356.33	18.76	1		22.76	597.218	18.74	23.5		22.76	2449.32	22.76	-498		22.76	3285.87	22.76	2.5		19.76	753.333	22.76	-998.667		19.76	59.9899
					19.78	2645	22.78	132										--	--	--	--		19.78	4411.8	18.78	2		22.78	595.901	18.76	27		22.78	2444.53	22.78	-498		22.78	3255.9	22.78	2.5		19.78	716.667	22.78	-998.667		19.78	55.4812
					19.8	2816.67	22.8	132										--	--	--	--		19.8	4373.94	18.8	2		22.8	598.808	18.78	33.5		22.8	2428.23	22.8	-498		22.8	3277.6	22.8	3		19.8	698.333	22.8	-998.667		19.8	59.1904
					19.82	2656.67	22.82	132										--	--	--	--		19.82	4399.41	18.82	2		22.82	598.7	18.8	45.5		22.82	2444.93	22.82	-498		22.82	3210.97	22.82	3		19.82	708.333	22.82	-998.667		19.82	31.2541
					19.84	2668.33	22.84	132										--	--	--	--		19.84	4369.89	18.84	2		22.84	595.704	18.82	61.5		22.84	2434.68	22.84	-498.5		22.84	3271.83	22.84	3		19.84	685	22.84	-999.333		19.84	14.9636
					19.86	2715	22.86	132										--	--	--	--		19.86	4367.03	18.86	2		22.86	596.302	18.84	77		22.86	2448.47	22.86	-498.5		22.86	3292.7	22.86	3		19.86	733.333	22.86	-999.333		19.86	6.29244
					19.88	2775	22.88	132										--	--	--	--		19.88	4379.16	18.88	3		22.88	598.455	18.86	80		22.88	2437.53	22.88	-498.5		22.88	3281.9	22.88	3.5		19.88	690	22.88	-999.333		19.88	17.4338
					19.9	2643.33	22.9	132										--	--	--	--		19.9	4487.97	18.9	3		22.9	597.924	18.88	71.5		22.9	2444.88	22.9	-498.5		22.9	3230.26	22.9	3.5		19.9	701.667	22.9	-999.333		19.9	-2.47006
					19.92	2605	22.92	132										--	--	--	--		19.92	4443.45	18.92	4		22.92	603.823	18.9	58		22.92	2426.85	22.92	-498.5		22.92	3264.46	22.92	4		19.92	640	22.92	-999.333		19.92	24.3565
					19.94	2555	22.94	132										--	--	--	--		19.94	4520.58	18.94	5		22.94	603.346	18.92	45		22.94	2434.95	22.94	-498.5		22.94	3239.49	22.94	4		19.94	748.333	22.94	-999.333		19.94	59.2647
					19.96	2625	22.96	132										--	--	--	--		19.96	4427.72	18.96	7		22.96	608.539	18.94	36.5		22.96	2424.61	22.96	-498.5		22.96	3314.53	22.96	4.5		19.96	690	22.96	-999.333		19.96	96.7554
					19.98	2650	22.98	132										--	--	--	--		19.98	4359.86	18.98	9		22.98	608.56	18.96	33.5		22.98	2404.91	22.98	-498.5		22.98	3286.23	22.98	5		19.98	716.667	22.98	-999.333		19.98	76.5254
					20	2588.33	23	132										--	--	--	--		20	4295.33	19	13		23	609.074	18.98	36		23	2410.3	23	-498.5		23	3298.75	23	5		20	663.333	23	-999.333		20	62.5366
					20.02	2630	23.02	132										--	--	--	--		20.02	4499.14	19.02	20		23.02	614.464	19	43		23.02	2424.29	23.02	-498.5		23.02	3224.62	23.02	6		20.02	680	23.02	-999.333		20.02	74.6381
					20.04	2505	23.04	132										--	--	--	--		20.04	4421.28	19.04	30		23.04	619.23	19.02	53.5		23.04	2420.19	23.04	-498.5		23.04	3273.82	23.04	6.5		20.04	723.333	23.04	-998.667		20.04	45.1445
					20.06	2445	23.06	132										--	--	--	--		20.06	4555.08	19.06	42		23.06	616.119	19.04	62		23.06	2395.94	23.06	-498.5		23.06	3261.35	23.06	7		20.06	693.333	23.06	-998.667		20.06	-2.04797
					20.08	2588.33	23.08	132										--	--	--	--		20.08	4360.55	19.08	48		23.08	614.399	19.06	62.5		23.08	2378.9	23.08	-498.5		23.08	3341.39	23.08	8		20.08	703.333	23.08	-998		20.08	14.4895
					20.1	2568.33	23.1	132										--	--	--	--		20.1	4352.7	19.1	41		23.1	614.462	19.08	62		23.1	2373.88	23.1	-498.5		23.1	3310.58	23.1	9		20.1	701.667	23.1	-998		20.1	45.8778
					20.12	2570	23.12	132										--	--	--	--		20.12	4426.5	19.12	29		23.12	616.882	19.1	70.5		23.12	2355.38	23.12	-498.5		23.12	3422.28	23.12	10.5		20.12	743.333	23.12	-998		20.12	41.4996
					20.14	2576.67	23.14	132										--	--	--	--		20.14	4481.97	19.14	19		23.14	611.489	19.12	89.5		23.14	2356.77	23.14	-498.5		23.14	3328.15	23.14	12.5		20.14	726.667	23.14	-998		20.14	35.9663
					20.16	2645	23.16	132										--	--	--	--		20.16	4390.77	19.16	13		23.16	614.695	19.14	114		23.16	2361.03	23.16	-498		23.16	3415.68	23.16	14.5		20.16	696.667	23.16	-997.333		20.16	15.9599
					20.18	2556.67	23.18	132										--	--	--	--		20.18	4434.58	19.18	9		23.18	614.562	19.16	122		23.18	2356.9	23.18	-498		23.18	3431.54	23.18	17.5		20.18	666.667	23.18	-997.333		20.18	-1.18029
					20.2	2708.33	23.2	132										--	--	--	--		20.2	4518.39	19.2	7		23.2	617.291	19.18	101.5		23.2	2337.18	23.2	-497.5		23.2	3488.24	23.2	21.5		20.2	630	23.2	-996.667		20.2	-19.4394
					20.22	2506.67	23.22	132										--	--	--	--		20.22	4417.19	19.22	5		23.22	618.444	19.2	72.5		23.22	2325.26	23.22	-497		23.22	3474.94	23.22	27.5		20.22	630	23.22	-996.667		20.22	-5.00555
					20.24	2573.33	23.24	132										--	--	--	--		20.24	4492.66	19.24	4		23.24	614.386	19.22	49		23.24	2339.61	23.24	-496		23.24	3586.64	23.24	36		20.24	675	23.24	-995.333		20.24	10.6283
					20.26	2578.33	23.26	132										--	--	--	--		20.26	4499.8	19.26	3		23.26	610.723	19.24	34		23.26	2344	23.26	-495		23.26	3598.34	23.26	50.5		20.26	668.333	23.26	-994.667		20.26	38.1721
					20.28	2796.67	23.28	132										--	--	--	--		20.28	4506.95	19.28	3		23.28	612.477	19.26	25		23.28	2332.01	23.28	-494.5		23.28	3545.87	23.28	74		20.28	670	23.28	-992		20.28	31.8945
					20.3	2578.33	23.3	132										--	--	--	--		20.3	4390.75	19.3	3		23.3	611.369	19.28	20		23.3	2328.68	23.3	-495		23.3	3569.24	23.3	113.5		20.3	658.333	23.3	-988.667		20.3	24.4104
					20.32	2561.67	23.32	132										--	--	--	--		20.32	4489.55	19.32	2		23.32	604.273	19.3	17.5		23.32	2327.48	23.32	-496		23.32	3609.27	23.32	173		20.32	676.667	23.32	-983.333		20.32	4.14965
					20.34	2713.33	23.34	132										--	--	--	--		20.34	4353.36	19.34	2		23.34	605.838	19.32	16		23.34	2331.59	23.34	-497		23.34	3666.81	23.34	244		20.34	663.333	23.34	-976		20.34	-31.9374
					20.36	2585	23.36	132										--	--	--	--		20.36	4460.49	19.36	2		23.36	600.018	19.34	15.5		23.36	2335.12	23.36	-497.5		23.36	3700.17	23.36	282.5		20.36	653.333	23.36	-970.667		20.36	-10.6325
					20.38	2626.67	23.38	132										--	--	--	--		20.38	4357.64	19.38	2		23.38	603.147	19.36	14.5		23.38	2339.45	23.38	-497.5		23.38	3693.53	23.38	246.5		20.38	728.333	23.38	-972		20.38	22.0663
					20.4	2601.67	23.4	132										--	--	--	--		20.4	4423.11	19.4	2		23.4	602.07	19.38	13.5		23.4	2331.85	23.4	-498		23.4	3631.9	23.4	176		20.4	576.667	23.4	-979.333		20.4	50.9041
					20.42	2541.67	23.42	132										--	--	--	--		20.42	4395.25	19.42	2		23.42	603.751	19.4	13		23.42	2343.39	23.42	-498		23.42	3699.43	23.42	116		20.42	636.667	23.42	-986		20.42	60.9618
					20.44	2613.33	23.44	132										--	--	--	--		20.44	4452.38	19.44	2		23.44	600	19.42	13.5		23.44	2347.68	23.44	-498		23.44	3670.3	23.44	76		20.44	656.667	23.44	-990		20.44	58.2326
					20.46	2505	23.46	132										--	--	--	--		20.46	4377.86	19.46	2		23.46	599.421	19.44	15		23.46	2348.45	23.46	-498		23.46	3607.83	23.46	51.5		20.46	705	23.46	-993.333		20.46	53.7868
					20.48	2565	23.48	132										--	--	--	--		20.48	4416.67	19.48	3		23.48	599.821	19.46	16		23.48	2347.07	23.48	-498		23.48	3573.7	23.48	37.5		20.48	631.667	23.48	-994.667		20.48	77.7108
					20.5	2646.67	23.5	132										--	--	--	--		20.5	4497.14	19.5	3		23.5	598.489	19.48	16		23.5	2374.9	23.5	-497.5		23.5	3591.23	23.5	28.5		20.5	693.333	23.5	-996		20.5	64.4344
					20.52	2676.67	23.52	132										--	--	--	--		20.52	4437.61	19.52	3		23.52	598.357	19.5	14.5		23.52	2376.42	23.52	-497.5		23.52	3536.26	23.52	23		20.52	741.667	23.52	-996		20.52	69.0353
					20.54	2496.67	23.54	132										--	--	--	--		20.54	4341.41	19.54	4		23.54	599.325	19.52	14		23.54	2381.17	23.54	-497.5		23.54	3475.46	23.54	19		20.54	698.333	23.54	-996.667		20.54	75.0652
					20.56	2546.67	23.56	132										--	--	--	--		20.56	4475.22	19.56	5		23.56	604.328	19.54	14.5		23.56	2386.81	23.56	-497.5		23.56	3463.82	23.56	16		20.56	643.333	23.56	-997.333		20.56	116.095
					20.58	2613.33	23.58	132										--	--	--	--		20.58	4457.36	19.58	6		23.58	604.792	19.56	17		23.58	2400.01	23.58	-497		23.58	3452.19	23.58	14		20.58	631.667	23.58	-997.333		20.58	95.987
					20.6	2591.67	23.6	132										--	--	--	--		20.6	4592.83	19.6	8		23.6	603.707	19.58	21.5		23.6	2397.07	23.6	-497		23.6	3417.22	23.6	12.5		20.6	611.667	23.6	-997.333		20.6	84.9622
					20.62	2668.33	23.62	132										--	--	--	--		20.62	4468.3	19.62	12		23.62	605.193	19.6	29.5		23.62	2412.18	23.62	-497		23.62	3363.09	23.62	11.5		20.62	705	23.62	-997.333		20.62	97.9347
					20.64	2626.67	23.64	132										--	--	--	--		20.64	4532.11	19.64	17		23.64	614.341	19.62	41		23.64	2422.05	23.64	-497		23.64	3418.12	23.64	10.5		20.64	673.333	23.64	-997.333		20.64	100.532
					20.66	2566.67	23.66	133.292										--	--	--	--		20.66	4542.58	19.66	26		23.66	615.187	19.64	52.5		23.66	2434.1	23.66	-496.5		23.66	3380.65	23.66	10		20.66	686.667	23.66	-998		20.66	66.3832
					20.68	2678.33	23.68	148.849										--	--	--	--		20.68	4424.72	19.68	38		23.68	619.737	19.66	54		23.68	2467.48	23.68	-496		23.68	3308.19	23.68	9.5		20.68	626.667	23.68	-998		20.68	14.5994
					20.7	2621.67	23.7	169.445										--	--	--	--		20.7	4321.86	19.7	46		23.7	628.338	19.68	45		23.7	2466.51	23.7	-496		23.7	3388.21	23.7	9		20.7	671.667	23.7	-997.333		20.7	-11.5138
					20.72	2656.67	23.72	198.021										--	--	--	--		20.72	4450.66	19.72	44		23.72	627.719	19.7	35		23.72	2478.66	23.72	-495.5		23.72	3392.41	23.72	9		20.72	613.333	23.72	-997.333		20.72	25.1009
					20.74	2640	23.74	238.356										--	--	--	--		20.74	4367.81	19.74	33		23.74	628.889	19.72	29		23.74	2483.9	23.74	-495		23.74	3430.78	23.74	9		20.74	696.667	23.74	-997.333		20.74	53.2236
					20.76	2668.33	23.76	293.287										--	--	--	--		20.76	4476.61	19.76	22		23.76	636.053	19.74	27		23.76	2499.47	23.76	-494.5		23.76	3374.98	23.76	9.5		20.76	601.667	23.76	-997.333		20.76	108.381
					20.78	2590	23.78	361.695										--	--	--	--		20.78	4415.41	19.78	15		23.78	640.622	19.76	26.5		23.78	2516.57	23.78	-493.5		23.78	3408.34	23.78	10		20.78	640	23.78	-997.333		20.78	159.375
					20.8	2611.67	23.8	432.333										--	--	--	--		20.8	4399.22	19.8	10		23.8	644.279	19.78	25		23.8	2538.54	23.8	-493		23.8	3449.21	23.8	10.5		20.8	641.667	23.8	-997.333		20.8	173.74
					20.82	2581.67	23.82	472.893										--	--	--	--		20.82	4528.03	19.82	7		23.82	648.498	19.8	23		23.82	2559.91	23.82	-492		23.82	3386.74	23.82	11.5		20.82	630	23.82	-997.333		20.82	149.858
					20.84	2530	23.84	451.56										--	--	--	--		20.84	4588.5	19.84	6		23.84	652.897	19.82	21		23.84	2579.17	23.84	-490.5		23.84	3514.28	23.84	12.5		20.84	620	23.84	-997.333		20.84	112.779
					20.86	2638.33	23.86	388.788										--	--	--	--		20.86	4507.3	19.86	5		23.86	656.632	19.84	20		23.86	2589.04	23.86	-489		23.86	3455.14	23.86	14		20.86	653.333	23.86	-996.667		20.86	91.3928
					20.88	2561.67	23.88	320.199										--	--	--	--		20.88	4582.77	19.88	4		23.88	653.817	19.86	20.5		23.88	2609.57	23.88	-487		23.88	3505.17	23.88	16		20.88	645	23.88	-996.667		20.88	79.4588
					20.9	2721.67	23.9	261.188										--	--	--	--		20.9	4379.91	19.9	4		23.9	652.445	19.88	22.5		23.9	2629.9	23.9	-484.5		23.9	3523.54	23.9	18.5		20.9	696.667	23.9	-996.667		20.9	67.7325
					20.92	2651.67	23.92	216.154										--	--	--	--		20.92	4503.72	19.92	3		23.92	649.107	19.9	26.5		23.92	2629.64	23.92	-481		23.92	3496.07	23.92	22		20.92	701.667	23.92	-996.667		20.92	75.9644
					20.94	2451.67	23.94	184.053										--	--	--	--		20.94	4437.53	19.94	3		23.94	649.965	19.92	33		23.94	2632.65	23.94	-476.5		23.94	3641.94	23.94	27.5		20.94	663.333	23.94	-996		20.94	78.922
					20.96	2666.67	23.96	161.504										--	--	--	--		20.96	4529.66	19.96	3		23.96	644.95	19.94	41.5		23.96	2646.86	23.96	-469.5		23.96	3683.63	23.96	35		20.96	638.333	23.96	-996		20.96	78.5098
					20.98	2681.67	23.98	145.264										--	--	--	--		20.98	4436.8	19.98	3		23.98	639.58	19.96	52		23.98	2645.06	23.98	-459.5		23.98	3719.5	23.98	47		20.98	706.667	23.98	-996		20.98	62.247
					21	2561.67	24	133.148										--	--	--	--		21	4463.94	20	3		24	635.506	19.98	67		24	2648.51	24	-443		24	3852.03	24	67		21	685	24	-995.333		21	71.4026
					21.02	2603.33	24.02	132										--	--	--	--		21.02	4476.08	20.02	3		24.02	634.402	20	94		24.02	2646.78	24.02	-415.5		24.02	3791.23	24.02	100.5		21.02	735	24.02	-995.333		21.02	74.8067
					21.04	2538.33	24.04	132										--	--	--	--		21.04	4406.55	20.04	3		24.04	635.559	20.02	137.5		24.04	2649.3	24.04	-370		24.04	3859.59	24.04	154		21.04	640	24.04	-994.667		21.04	38.407
					21.06	2665	24.06	132										--	--	--	--		21.06	4457.02	20.06	3		24.06	639.683	20.04	193		24.06	2652.26	24.06	-301.5		24.06	3876.29	24.06	227.5		21.06	685	24.06	-994		21.06	24.8921
					21.08	2588.33	24.08	132										--	--	--	--		21.08	4434.16	20.08	4		24.08	638.068	20.06	233.5		24.08	2637.15	24.08	-220.5		24.08	3954.66	24.08	294.5		21.08	665	24.08	-994		21.08	26.1028
					21.1	2636.67	24.1	132										--	--	--	--		21.1	4459.64	20.1	4		24.1	635.469	20.08	226.5		24.1	2620.26	24.1	-178.5		24.1	3985.53	24.1	294.5		21.1	648.333	24.1	-993.333		21.1	59.4193
					21.12	2598.33	24.12	132										--	--	--	--		21.12	4576.78	20.12	5		24.12	631.725	20.1	186.5		24.12	2602.93	24.12	-222		24.12	4018.06	24.12	227.5		21.12	605	24.12	-992.667		21.12	89.1375
					21.14	2673.33	24.14	132										--	--	--	--		21.14	4493.91	20.14	6		24.14	628.244	20.12	136		24.14	2609.32	24.14	-303		24.14	3922.26	24.14	154.5		21.14	615	24.14	-991.333		21.14	89.6635
					21.16	2448.33	24.16	132										--	--	--	--		21.16	4469.38	20.16	7		24.16	624.375	20.14	93		24.16	2601.31	24.16	-371		24.16	3970.62	24.16	101.5		21.16	641.667	24.16	-990.667		21.16	103.826
					21.18	2705	24.18	132										--	--	--	--		21.18	4466.52	20.18	8		24.18	618.315	20.16	63.5		24.18	2607.97	24.18	-416.5		24.18	3888.16	24.18	68.5		21.18	631.667	24.18	-989.333		21.18	101.984
					21.2	2620	24.2	132										--	--	--	--		21.2	4448.67	20.2	11		24.2	612.628	20.18	45.5		24.2	2592.47	24.2	-443.5		24.2	3934.02	24.2	49.5		21.2	666.667	24.2	-988		21.2	50.4592
					21.22	2525	24.22	132										--	--	--	--		21.22	4535.8	20.22	15		24.22	607.556	20.2	35.5		24.22	2587.52	24.22	-460		24.22	3924.05	24.22	38.5		21.22	638.333	24.22	-986.667		21.22	32.8682
					21.24	2585	24.24	132										--	--	--	--		21.24	4572.94	20.24	22		24.24	603.675	20.22	29.5		24.24	2594.7	24.24	-470		24.24	3862.42	24.24	33.5		21.24	611.667	24.24	-984.667		21.24	29.7559
					21.26	2600	24.26	132										--	--	--	--		21.26	4543.41	20.26	33		24.26	598.956	20.24	27		24.26	2597.64	24.26	-476.5		24.26	3850.78	24.26	32		21.26	668.333	24.26	-982.667		21.26	71.3499
					21.28	2743.33	24.28	132										--	--	--	--		21.28	4465.56	20.28	50		24.28	594.425	20.26	26.5		24.28	2591.88	24.28	-481		24.28	3769.98	24.28	34.5		21.28	631.667	24.28	-979.333		21.28	89.9445
					21.3	2715	24.3	132										--	--	--	--		21.3	4454.36	20.3	72		24.3	598.714	20.28	29		24.3	2603.5	24.3	-484.5		24.3	3693.35	24.3	40		21.3	710	24.3	-976		21.3	110.118
					21.32	2658.33	24.32	132										--	--	--	--		21.32	4476.5	20.32	85		24.32	600.613	20.3	35		24.32	2634.91	24.32	-487		24.32	3668.38	24.32	45		21.32	610	24.32	-971.333		21.32	98.6231
					21.34	2630	24.34	132										--	--	--	--		21.34	4468.63	20.34	76		24.34	600.673	20.32	45		24.34	2647.99	24.34	-489		24.34	3705.08	24.34	42.5		21.34	688.333	24.34	-965.333		21.34	103.961
					21.36	2665	24.36	132										--	--	--	--		21.36	4544.1	20.36	55		24.36	597.357	20.34	55.5		24.36	2659.71	24.36	-490.5		24.36	3628.45	24.36	33.5		21.36	665	24.36	-957.333		21.36	102.191
					21.38	2583.33	24.38	132										--	--	--	--		21.38	4409.58	20.38	36		24.38	596.172	20.36	57		24.38	2635.01	24.38	-491.5		24.38	3570.97	24.38	24.5		21.38	653.333	24.38	-945.333		21.38	108.272
					21.4	2743.33	24.4	132										--	--	--	--		21.4	4425.05	20.4	23		24.4	591.443	20.38	47		24.4	2639.26	24.4	-492.5		24.4	3527.67	24.4	17.5		21.4	618.333	24.4	-928		21.4	127.324
					21.42	2706.67	24.42	133.141										--	--	--	--		21.42	4427.19	20.42	16		24.42	591.84	20.4	34.5		24.42	2648.21	24.42	-493.5		24.42	3531.87	24.42	13		21.42	683.333	24.42	-900		21.42	152.821
					21.44	2758.33	24.44	138.575										--	--	--	--		21.44	4499.33	20.44	11		24.44	591.293	20.42	25		24.44	2659.98	24.44	-494.5		24.44	3496.07	24.44	10.5		21.44	583.333	24.44	-853.333		21.44	184.906
					21.46	2611.67	24.46	144.678										--	--	--	--		21.46	4504.81	20.46	9		24.46	586.069	20.44	19.5		24.46	2673.06	24.46	-495		24.46	3511.94	24.46	8.5		21.46	665	24.46	-775.333		21.46	201.977
					21.48	2866.67	24.48	151.545										--	--	--	--		21.48	4435.28	20.48	7		24.48	586.913	20.46	16.5		24.48	2679.46	24.48	-495.5		24.48	3478.64	24.48	7.5		21.48	633.333	24.48	-654.667		21.48	198.253
					21.5	2770	24.5	159.297										--	--	--	--		21.5	4479.08	20.5	5		24.5	584.191	20.48	15.5		24.5	2707.23	24.5	-496		24.5	3427.84	24.5	7		21.5	620	24.5	-503.333		21.5	200.468
					21.52	2783.33	24.52	168.087										--	--	--	--		21.52	4559.55	20.52	5		24.52	582.594	20.5	16		24.52	2720.15	24.52	-496		24.52	3407.04	24.52	6		21.52	673.333	24.52	-404		21.52	196.375
					21.54	2793.33	24.54	178.106										--	--	--	--		21.54	4505.02	20.54	4		24.54	583.804	20.52	17.5		24.54	2719.06	24.54	-496.5		24.54	3356.24	24.54	5.5		21.54	703.333	24.54	-459.333		21.54	171.806
					21.56	2686.67	24.56	189.602										--	--	--	--		21.56	4510.5	20.56	3		24.56	581.612	20.54	19		24.56	2720.7	24.56	-497		24.56	3322.1	24.56	5		21.56	671.667	24.56	-607.333		21.56	168.501
					21.58	2793.33	24.58	202.897										--	--	--	--		21.58	4554.3	20.58	3		24.58	580.726	20.56	21		24.58	2720.14	24.58	-497		24.58	3353.8	24.58	4.5		21.58	720	24.58	-741.333		21.58	112.022
					21.6	2858.33	24.6	218.414										--	--	--	--		21.6	4491.44	20.6	3		24.6	579.704	20.58	25		24.6	2710.71	24.6	-497		24.6	3359.66	24.6	4.5		21.6	646.667	24.6	-832		21.6	117.482
					21.62	2748.33	24.62	236.726										--	--	--	--		21.62	4416.91	20.62	2		24.62	580.535	20.6	33		24.62	2716.11	24.62	-497.5		24.62	3398.86	24.62	4		21.62	643.333	24.62	-887.333		21.62	71.3712
					21.64	2778.33	24.64	258.636										--	--	--	--		21.64	4450.72	20.64	2		24.64	577.38	20.62	43.5		24.64	2726.21	24.64	-497.5		24.64	3343.89	24.64	4		21.64	671.667	24.64	-920.667		21.64	73.882
					21.66	2805	24.66	285.352										--	--	--	--		21.66	4471.19	20.66	2		24.66	581.41	20.64	51.5		24.66	2718.65	24.66	-498		24.66	3305.59	24.66	3.5		21.66	593.333	24.66	-940.667		21.66	62.6321
					21.68	2885	24.68	318.855										--	--	--	--		21.68	4500.39	20.68	2		24.68	583.605	20.66	50		24.68	2720.86	24.68	-498		24.68	3248.96	24.68	3.5		21.68	643.333	24.68	-953.333		21.68	50.1627
					21.7	2806.67	24.7	362.535										--	--	--	--		21.7	4487.14	20.7	2		24.7	585.758	20.68	41		24.7	2707.25	24.7	-498		24.7	3284.83	24.7	3.5		21.7	668.333	24.7	-962.667		21.7	54.124
					21.72	2975	24.72	421.743										--	--	--	--		21.72	4540.95	20.72	1		24.72	593.628	20.7	30.5		24.72	2689.22	24.72	-498		24.72	3271.53	24.72	3		21.72	661.667	24.72	-969.333		21.72	101.194
					21.74	2838.33	24.74	503.322										--	--	--	--		21.74	4441.43	20.74	1		24.74	593.376	20.72	21.5		24.74	2684.17	24.74	-498		24.74	3256.55	24.74	3		21.74	665	24.74	-974.667		21.74	127.585
					21.76	2851.67	24.76	613.044										--	--	--	--		21.76	4458.57	20.76	1		24.76	587.822	20.74	16		24.76	2682.25	24.76	-498.5		24.76	3196.59	24.76	3		21.76	703.333	24.76	-978		21.76	185.06
					21.78	2783.33	24.78	749.73										--	--	--	--		21.78	4330.71	20.78	1		24.78	586.374	20.76	13		24.78	2660.3	24.78	-498.5		24.78	3265.79	24.78	3		21.78	708.333	24.78	-981.333		21.78	202.512
					21.8	2900	24.8	893.274										--	--	--	--		21.8	4557.86	20.8	1		24.8	580.587	20.78	11		24.8	2675.9	24.8	-498.5		24.8	3284.15	24.8	3		21.8	673.333	24.8	-983.333		21.8	234.625
					21.82	2883.33	24.82	1005.82										--	--	--	--		21.82	4580	20.82	1		24.82	573.596	20.8	10.5		24.82	2669.3	24.82	-498.5		24.82	3282.52	24.82	2.5		21.82	713.333	24.82	-985.333		21.82	223.743
					21.84	2803.33	24.84	1065.69										--	--	--	--		21.84	4552.14	20.84	1		24.84	574.215	20.82	11		24.84	2667.64	24.84	-498.5		24.84	3310.88	24.84	2.5		21.84	731.667	24.84	-987.333		21.84	213.712
					21.86	2825	24.86	1036.34										--	--	--	--		21.86	4610.95	20.86	1		24.86	570.571	20.84	12		24.86	2686.76	24.86	-498.5		24.86	3264.25	24.86	2.5		21.86	713.333	24.86	-988.667		21.86	225.032
					21.88	2783.33	24.88	907.887										--	--	--	--		21.88	4463.09	20.88	1		24.88	568.712	20.86	14		24.88	2702.82	24.88	-498.5		24.88	3234.28	24.88	2.5		21.88	755	24.88	-989.333		21.88	270.867
					21.9	2883.33	24.9	748.008										--	--	--	--		21.9	4570.23	20.9	1		24.9	567.247	20.88	18		24.9	2725.41	24.9	-498.5		24.9	3265.98	24.9	2.5		21.9	826.667	24.9	-990.667		21.9	298.804
					21.92	2715	24.92	606.564										--	--	--	--		21.92	4539.04	20.92	1		24.92	566.248	20.9	23.5		24.92	2723.52	24.92	-498.5		24.92	3247.68	24.92	2.5		21.92	785	24.92	-991.333		21.92	304.676
					21.94	2821.67	24.94	497.163										--	--	--	--		21.94	4531.19	20.94	1		24.94	565.129	20.92	29.5		24.94	2723.75	24.94	-498.5		24.94	3296.04	24.94	2.5		21.94	840	24.94	-992		21.94	304.416
					21.96	2745	24.96	417.888										--	--	--	--		21.96	4426.66	20.96	1		24.96	562.468	20.94	30.5		24.96	2741.72	24.96	-498.5		24.96	3231.08	24.96	2.5		21.96	865	24.96	-992.667		21.96	272.402
					21.98	2863.33	24.98	361.302										--	--	--	--		21.98	4598.8	20.98	1		24.98	562.796	20.96	26.5		24.98	2764.26	24.98	-499		24.98	3245.28	24.98	2.5		21.98	938.333	24.98	-992.667		21.98	210.964
					22	2755	25	319.746										--	--	--	--		22	4590.95	21	1		25	562.332	20.98	20.5		25	2784.71	25	-499		25	3316.14	25	2.5		22	943.333	25	-993.333		22	205.659
					22.02	2820	25.02	287.85										--	--	--	--		22.02	4404.76	21.02	1		25.02	559.359	21	15		25.02	2783.7	25.02	-499		25.02	3252.84	25.02	2.5		22.02	1040	25.02	-993.333		22.02	184.469
					22.04	2751.67	25.04	262.487										--	--	--	--		22.04	4411.9	21.04	1		25.04	554.921	21.02	11.5		25.04	2775.31	25.04	-499		25.04	3227.04	25.04	2.5		22.04	1118.33	25.04	-994		22.04	127.881
					22.06	2625	25.06	241.875										--	--	--	--		22.06	4467.37	21.06	1		25.06	552.448	21.04	9.5		25.06	2762.92	25.06	-499		25.06	3317.91	25.06	2.5		22.06	1163.33	25.06	-994		22.06	84.128
					22.08	2813.33	25.08	224.905										--	--	--	--		22.08	4522.86	21.08	1		25.08	552.792	21.06	8.5		25.08	2765.33	25.08	-499		25.08	3309.6	25.08	2.5		22.08	1208.33	25.08	-994		22.08	25.2667
					22.1	2528.33	25.1	210.82										--	--	--	--		22.1	4521.66	21.1	1		25.1	553.699	21.08	8.5		25.1	2764.95	25.1	-499		25.1	3303.8	25.1	2.5		22.1	1158.33	25.1	-994.667		22.1	10.3888
					22.12	2818.33	25.12	199.072										--	--	--	--		22.12	4423.8	21.12	2		25.12	554.085	21.1	8.5		25.12	2766.15	25.12	-499		25.12	3286.33	25.12	3		22.12	1130	25.12	-994.667		22.12	-5.36374
					22.14	2720	25.14	189.257										--	--	--	--		22.14	4474.29	21.14	2		25.14	556.072	21.12	8.5		25.14	2750.4	25.14	-499		25.14	3379.7	25.14	3		22.14	1020	25.14	-994.667		22.14	1.99271
					22.16	2606.67	25.16	181.07										--	--	--	--		22.16	4421.43	21.16	2		25.16	559.132	21.14	8.5		25.16	2744.94	25.16	-499		25.16	3312.23	25.16	3		22.16	1005	25.16	-994.667		22.16	80.7218
					22.18	2713.33	25.18	174.28										--	--	--	--		22.18	4601.9	21.18	2		25.18	558.847	21.16	9.5		25.18	2754.99	25.18	-499		25.18	3316.43	25.18	3.5		22.18	981.667	25.18	-994.667		22.18	90.3039
					22.2	2580	25.2	168.711										--	--	--	--		22.2	4524.04	21.2	2		25.2	558.186	21.18	11.5		25.2	2724.29	25.2	-498.5		25.2	3435.63	25.2	4		22.2	870	25.2	-994.667		22.2	69.3368
					22.22	2571.67	25.22	164.227										--	--	--	--		22.22	4546.19	21.22	3		25.22	558.217	21.2	14.5		25.22	2701.92	25.22	-498.5		25.22	3338.16	25.22	4.5		22.22	785	25.22	-994.667		22.22	102.193
					22.24	2676.67	25.24	160.725										--	--	--	--		22.24	4560	21.24	3		25.24	557.337	21.22	17		25.24	2691.3	25.24	-498.5		25.24	3421.53	25.24	5.5		22.24	843.333	25.24	-993.333		22.24	49.3446
					22.26	2635	25.26	158.127										--	--	--	--		22.26	4470.47	21.26	4		25.26	556.48	21.24	18		25.26	2668.91	25.26	-498.5		25.26	3477.39	25.26	6		22.26	800	25.26	-993.333		22.26	81.5151
					22.28	2541.67	25.28	156.378										--	--	--	--		22.28	4645.95	21.28	4		25.28	557.361	21.26	16.5		25.28	2659.45	25.28	-498.5		25.28	3355.76	25.28	6		22.28	775	25.28	-992.667		22.28	34.778
					22.3	2536.67	25.3	154.776										--	--	--	--		22.3	4556.43	21.3	5		25.3	558.353	21.28	13		25.3	2662.51	25.3	-498.5		25.3	3406.62	25.3	5.5		22.3	706.667	25.3	-992.667		22.3	32.017
					22.32	2505	25.32	154.643										--	--	--	--		22.32	4635.23	21.32	6		25.32	559.395	21.3	11		25.32	2639.08	25.32	-498.5		25.32	3443.32	25.32	5		22.32	658.333	25.32	-992		22.32	46.1523
					22.34	2423.33	25.34	155.272										--	--	--	--		22.34	4577.37	21.34	8		25.34	557.423	21.32	10.5		25.34	2586.72	25.34	-498		25.34	3443.35	25.34	4.5		22.34	743.333	25.34	-991.333		22.34	12.8895
					22.36	2538.33	25.36	156.713										--	--	--	--		22.36	4594.52	21.36	10		25.36	553.912	21.34	11		25.36	2569.37	25.36	-498		25.36	3451.72	25.36	4.5		22.36	708.333	25.36	-990.667		22.36	21.9404
					22.38	2673.33	25.38	158.966										--	--	--	--		22.38	4513.33	21.38	14		25.38	551.378	21.36	13		25.38	2525.03	25.38	-498		25.38	3377.59	25.38	5		22.38	701.667	25.38	-989.333		22.38	57.1335
					22.4	2673.33	25.4	162.071										--	--	--	--		22.4	4553.8	21.4	20		25.4	548.5	21.38	15		25.4	2485.01	25.4	-497.5		25.4	3405.12	25.4	5		22.4	696.667	25.4	-988		22.4	61.2781
					22.42	2575	25.42	166.078										--	--	--	--		22.42	4552.62	21.42	30		25.42	544.099	21.4	16.5		25.42	2457.2	25.42	-497.5		25.42	3397.65	25.42	5.5		22.42	761.667	25.42	-986		22.42	115.864
					22.44	2578.33	25.44	171.064										--	--	--	--		22.44	4516.43	21.44	47		25.44	540.782	21.42	19		25.44	2438.36	25.44	-497		25.44	3371.85	25.44	5.5		22.44	591.667	25.44	-984		22.44	75.6722
					22.46	2453.33	25.46	177.132										--	--	--	--		22.46	4486.9	21.46	67		25.46	540.505	21.44	23.5		25.46	2404.76	25.46	-497		25.46	3337.71	25.46	6		22.46	621.667	25.46	-980.667		22.46	62.1755
					22.48	2556.67	25.48	184.412										--	--	--	--		22.48	4620.71	21.48	83		25.48	536.018	21.46	31		25.48	2405.51	25.48	-496.5		25.48	3436.08	25.48	6.5		22.48	665	25.48	-976.667		22.48	27.2348
					22.5	2633.33	25.5	193.078										--	--	--	--		22.5	4554.52	21.5	79		25.5	532.169	21.48	37		25.5	2385.11	25.5	-496		25.5	3423.61	25.5	7		22.5	681.667	25.5	-970.667		22.5	-16.9036
					22.52	2685	25.52	203.352										--	--	--	--		22.52	4556.66	21.52	59		25.52	533.366	21.5	35		25.52	2384.16	25.52	-495		25.52	3378.64	25.52	7.5		22.52	628.333	25.52	-960.667		22.52	-31.1072
					22.54	2515	25.54	215.527										--	--	--	--		22.54	4462.14	21.54	40		25.54	533.459	21.52	26.5		25.54	2363.64	25.54	-494		25.54	3440.34	25.54	8.5		22.54	613.333	25.54	-944.667		22.54	-3.89549
					22.56	2628.33	25.56	229.989										--	--	--	--		22.56	4529.29	21.56	26		25.56	532.325	21.54	19		25.56	2341.82	25.56	-492.5		25.56	3343.71	25.56	9		22.56	703.333	25.56	-917.333		22.56	23.3808
					22.58	2638.33	25.58	247.251										--	--	--	--		22.58	4671.43	21.58	17		25.58	532.39	21.56	13.5		25.58	2307.3	25.58	-489.5		25.58	3398.74	25.58	9.5		22.58	628.333	25.58	-873.333		22.58	57.2683
					22.6	2463.33	25.6	268.016										--	--	--	--		22.6	4506.9	21.6	12		25.6	531.588	21.58	10.5		25.6	2264.29	25.6	-485		25.6	3457.1	25.6	11		22.6	661.667	25.6	-812		22.6	79.6604
					22.62	2595	25.62	293.266										--	--	--	--		22.62	4554.04	21.62	9		25.62	534.683	21.6	9.5		25.62	2257.02	25.62	-478		25.62	3513.8	25.62	12		22.62	685	25.62	-752.667		22.62	92.5487
					22.64	2528.33	25.64	324.483										--	--	--	--		22.64	4536.19	21.64	7		25.64	537.505	21.62	9.5		25.64	2262.31	25.64	-468.5		25.64	3467.17	25.64	14		22.64	681.667	25.64	-746		22.64	67.4856
					22.66	2593.33	25.66	364.143										--	--	--	--		22.66	4518.33	21.66	6		25.66	544.328	21.64	10		25.66	2261.67	25.66	-460		25.66	3501.37	25.66	16		22.66	605	25.66	-800		22.66	63.7781
					22.68	2431.67	25.68	416.688										--	--	--	--		22.68	4590.47	21.68	5		25.68	546.877	21.66	10.5		25.68	2247.68	25.68	-458.5		25.68	3595.57	25.68	18		22.68	678.333	25.68	-863.333		22.68	56.0598
					22.7	2461.67	25.7	489.534										--	--	--	--		22.7	4409.29	21.7	4		25.7	550.444	21.68	10.5		25.7	2233.33	25.7	-463		25.7	3633.1	25.7	21		22.7	681.667	25.7	-910.667		22.7	75.8528
					22.72	2460	25.72	592.263										--	--	--	--		22.72	4526.43	21.72	3		25.72	553.755	21.7	11		25.72	2220.78	25.72	-465		25.72	3800.63	25.72	25		22.72	661.667	25.72	-940.667		22.72	54.0243
					22.74	2745	25.74	732.126										--	--	--	--		22.74	4480.23	21.74	3		25.74	558.759	21.72	12.5		25.74	2195.44	25.74	-462		25.74	3807.33	25.74	30		22.74	660	25.74	-958		22.74	76.7775
					22.76	2473.33	25.76	906.537										--	--	--	--		22.76	4485.71	21.76	3		25.76	560.743	21.74	16		25.76	2170.61	25.76	-455.5		25.76	3859.03	25.76	36.5		22.76	660	25.76	-968.667		22.76	68.7572
					22.78	2498.33	25.78	1087.91										--	--	--	--		22.78	4576.19	21.78	2		25.78	565.033	21.76	21		25.78	2174.22	25.78	-454.5		25.78	3969.89	25.78	45		22.78	666.667	25.78	-975.333		22.78	84.3077
					22.8	2598.33	25.8	1194.99										--	--	--	--		22.8	4426.66	21.8	2		25.8	567.012	21.78	25		25.8	2160.65	25.8	-463		25.8	4114.09	25.8	57.5		22.8	583.333	25.8	-980		22.8	31.5982
					22.82	2571.67	25.82	1141.31										--	--	--	--		22.82	4578.8	21.82	2		25.82	569.143	21.8	25.5		25.82	2171.46	25.82	-474		25.82	4322.46	25.82	76.5		22.82	623.333	25.82	-983.333		22.82	29.1914
					22.84	2506.67	25.84	974.151										--	--	--	--		22.84	4574.29	21.84	2		25.84	569.415	21.82	21		25.84	2181.35	25.84	-482		25.84	4372.49	25.84	107		22.84	588.333	25.84	-985.333		22.84	29.8448
					22.86	2483.33	25.86	791.634										--	--	--	--		22.86	4569.76	21.86	2		25.86	569.639	21.84	15.5		25.86	2159.95	25.86	-487.5		25.86	4490.86	25.86	158.5		22.86	690	25.86	-987.333		22.86	51.5223
					22.88	2593.33	25.88	637.821										--	--	--	--		22.88	4496.9	21.88	2		25.88	572.892	21.86	12		25.88	2148.51	25.88	-491		25.88	4649.22	25.88	244		22.88	661.667	25.88	-988.667		22.88	104.658
					22.9	2548.33	25.9	521.739										--	--	--	--		22.9	4537.37	21.9	2		25.9	577.762	21.88	11		25.9	2152.45	25.9	-492.5		25.9	4782.59	25.9	373.5		22.9	580	25.9	-990		22.9	124.17
					22.92	2578.33	25.92	438.675										--	--	--	--		22.92	4597.86	21.92	1		25.92	579.072	21.9	11		25.92	2151.45	25.92	-494		25.92	4737.62	25.92	530.5		22.92	658.333	25.92	-990.667		22.92	98.4005
					22.94	2556.67	25.94	379.197										--	--	--	--		22.94	4613.33	21.94	1		25.94	578.635	21.92	12		25.94	2155.99	25.94	-494.5		25.94	4896.82	25.94	620.5		22.94	651.667	25.94	-991.333		22.94	108.381
					22.96	2558.33	25.96	334.827										--	--	--	--		22.96	4620.47	21.96	1		25.96	579.172	21.94	12		25.96	2149.32	25.96	-495		25.96	4830.18	25.96	546.5		22.96	685	25.96	-992		22.96	63.2037
					22.98	2530	25.98	300.12										--	--	--	--		22.98	4569.29	21.98	1		25.98	577.75	21.96	11.5		25.98	2151.98	25.98	-495.5		25.98	4861.88	25.98	390.5		22.98	670	25.98	-992		22.98	56.6259
					23	2515	26	272.007										--	--	--	--		23	4599.76	22	1		26	573.596	21.98	12		26	2148.66	26	-495.5		26	4809.42	26	256		23	653.333	26	-993.333		23	60.2576
					23.02	2528.33	26.02	248.722										--	--	--	--		23.02	4546.9	22.02	1		26.02	569.199	22	14		26.02	2150.91	26.02	-495.5		26.02	4839.45	26.02	166		23.02	620	26.02	-993.333		23.02	81.4584
					23.04	2601.67	26.04	229.124										--	--	--	--		23.04	4512.37	22.04	1		26.04	565.697	22.02	17		26.04	2158.19	26.04	-495.5		26.04	4694.48	26.04	111.5		23.04	680	26.04	-993.333		23.04	113.388
					23.06	2488.33	26.06	212.417										--	--	--	--		23.06	4602.86	22.06	1		26.06	564.105	22.04	19		26.06	2155.8	26.06	-495.5		26.06	4671.18	26.06	79		23.06	680	26.06	-993.333		23.06	115.202
					23.08	2558.33	26.08	198.014										--	--	--	--		23.08	4620	22.08	1		26.08	561.417	22.06	18.5		26.08	2148.83	26.08	-495		26.08	4486.21	26.08	59.5		23.08	641.667	26.08	-993.333		23.08	100.761
					23.1	2555	26.1	185.478										--	--	--	--		23.1	4668.8	22.1	1		26.1	557.386	22.08	15.5		26.1	2141.75	26.1	-494.5		26.1	4270.41	26.1	46.5		23.1	625	26.1	-993.333		23.1	93.6493
					23.12	2466.67	26.12	174.525										--	--	--	--		23.12	4634.29	22.12	2		26.12	551.882	22.1	11.5		26.12	2154.28	26.12	-493.5		26.12	4134.61	26.12	37		23.12	673.333	26.12	-993.333		23.12	58.7023
					23.14	2613.33	26.14	164.793										--	--	--	--		23.14	4576.43	22.14	2		26.14	543.553	22.12	8.5		26.14	2160.24	26.14	-492.5		26.14	3963.81	26.14	30.5		23.14	655	26.14	-993.333		23.14	86.315
					23.16	2538.33	26.16	157.781										--	--	--	--		23.16	4563.57	22.16	2		26.16	542.948	22.14	6.5		26.16	2152.4	26.16	-491.5		26.16	3886.34	26.16	25.5		23.16	681.667	26.16	-992.667		23.16	95.5237
					23.18	2548.33	26.18	150.147										--	--	--	--		23.18	4547.37	22.18	2		26.18	542.017	22.16	5.5		26.18	2143.28	26.18	-489		26.18	3706.37	26.18	21.5		23.18	685	26.18	-992.667		23.18	98.5796
					23.2	2516.67	26.2	143.286										--	--	--	--		23.2	4477.86	22.2	2		26.2	547.745	22.18	5		26.2	2112.83	26.2	-486		26.2	3683.9	26.2	18.5		23.2	683.333	26.2	-992.667		23.2	102.14
					23.22	2505	26.22	137.092										--	--	--	--		23.22	4446.66	22.22	2		26.22	551.068	22.2	5		26.22	2090.97	26.22	-480		26.22	3583.94	26.22	16.5		23.22	633.333	26.22	-992		23.22	126.112
					23.24	2585	26.24	132										--	--	--	--		23.24	4713.8	22.24	2		26.24	547.262	22.22	5.5		26.24	2064.14	26.24	-470.5		26.24	3426.47	26.24	14.5		23.24	695	26.24	-991.333		23.24	120.394
					23.26	2448.33	26.26	132										--	--	--	--		23.26	4542.62	22.26	3		26.26	546.479	22.24	6.5		26.26	2056.74	26.26	-455		26.26	3430.67	26.26	12.5		23.26	656.667	26.26	-990.667		23.26	126.061
					23.28	2576.67	26.28	132										--	--	--	--		23.28	4579.76	22.28	3		26.28	548.426	22.26	8.5		26.28	2055.28	26.28	-433.5		26.28	3344.86	26.28	11.5		23.28	791.667	26.28	-990		23.28	87.2905
					23.3	2595	26.3	132										--	--	--	--		23.3	4586.9	22.3	3		26.3	549.433	22.28	11		26.3	2059.68	26.3	-412		26.3	3303.23	26.3	10		23.3	676.667	26.3	-989.333		23.3	106.03
					23.32	2608.33	26.32	132										--	--	--	--		23.32	4512.37	22.32	3		26.32	549.442	22.3	12.5		26.32	2060.73	26.32	-409		26.32	3332.43	26.32	9		23.32	673.333	26.32	-988.667		23.32	77.4969
					23.34	2640	26.34	132										--	--	--	--		23.34	4581.19	22.34	4		26.34	547.318	22.32	11.5		26.34	2054.2	26.34	-427		26.34	3322.46	26.34	8.5		23.34	751.667	26.34	-987.333		23.34	72.5063
					23.36	2515	26.36	132										--	--	--	--		23.36	4553.33	22.36	4		26.36	549.083	22.34	10		26.36	2047.18	26.36	-449.5		26.36	3305	26.36	7.5		23.36	726.667	26.36	-986		23.36	47.0324
					23.38	2541.67	26.38	132										--	--	--	--		23.38	4612.14	22.38	5		26.38	548.737	22.36	8.5		26.38	2046.44	26.38	-466.5		26.38	3238.36	26.38	7		23.38	675	26.38	-984.667		23.38	33.4137
					23.4	2381.67	26.4	132										--	--	--	--		23.4	4677.62	22.4	6		26.4	548.514	22.38	9		26.4	2037.46	26.4	-477		26.4	3327.56	26.4	6.5		23.4	710	26.4	-982.667		23.4	28.7776
					23.42	2596.67	26.42	132										--	--	--	--		23.42	4618.09	22.42	7		26.42	550.357	22.4	10.5		26.42	2010.7	26.42	-483.5		26.42	3260.93	26.42	6		23.42	733.333	26.42	-980.667		23.42	56.6746
					23.44	2665	26.44	132										--	--	--	--		23.44	4541.9	22.44	9		26.44	551.917	22.42	14		26.44	1992.57	26.44	-487		26.44	3308.46	26.44	5.5		23.44	696.667	26.44	-977.333		23.44	83.5605
					23.46	2603.33	26.46	132										--	--	--	--		23.46	4627.37	22.46	12		26.46	557.649	22.44	18.5		26.46	1996.01	26.46	-489		26.46	3214.32	26.46	5.5		23.46	661.667	26.46	-974		23.46	93.1526
					23.48	2645	26.48	132										--	--	--	--		23.48	4557.86	22.48	15		26.48	561.574	22.46	22.5		26.48	1987.32	26.48	-490.5		26.48	3220.19	26.48	5		23.48	641.667	26.48	-969.333		23.48	125.254
					23.5	2441.67	26.5	132										--	--	--	--		23.5	4503.33	22.5	21		26.5	564.757	22.48	23		26.5	2002.45	26.5	-491		26.5	3242.72	26.5	4.5		23.5	593.333	26.5	-963.333		23.5	181.412
					23.52	2543.33	26.52	132										--	--	--	--		23.52	4605.47	22.52	31		26.52	567.322	22.5	21		26.52	1986.98	26.52	-491.5		26.52	3208.59	26.52	4.5		23.52	631.667	26.52	-955.333		23.52	208.169
					23.54	2643.33	26.54	132										--	--	--	--		23.54	4550.95	22.54	47		26.54	570.452	22.52	20		26.54	1969.46	26.54	-491		26.54	3169.45	26.54	4		23.54	673.333	26.54	-944.667		23.54	197.884
					23.56	2533.33	26.56	132										--	--	--	--		23.56	4723.09	22.56	71		26.56	575.782	22.54	22		26.56	1985.57	26.56	-490.5		26.56	3206.15	26.56	4		23.56	658.333	26.56	-929.333		23.56	186.302
					23.58	2673.33	26.58	132										--	--	--	--		23.58	4450.23	22.58	102		26.58	575.985	22.56	23.5		26.58	1985.59	26.58	-489.5		26.58	3251.18	26.58	4		23.58	640	26.58	-905.333		23.58	160.779
					23.6	2595	26.6	132										--	--	--	--		23.6	4579.04	22.6	123		26.6	577.006	22.58	21.5		26.6	1985.84	26.6	-488		26.6	3207.05	26.6	3.5		23.6	701.667	26.6	-866		23.6	142.174
					23.62	2758.33	26.62	132										--	--	--	--		23.62	4576.19	22.62	114		26.62	579.604	22.6	16.5		26.62	1989.67	26.62	-485		26.62	3149.58	26.62	3.5		23.62	636.667	26.62	-800		23.62	93.5478
					23.64	2666.67	26.64	132										--	--	--	--		23.64	4478.33	22.64	85		26.64	580.646	22.62	12		26.64	1983.51	26.64	-480.5		26.64	3227.94	26.64	3.5		23.64	630	26.64	-692		23.64	95.7149
					23.66	2765	26.66	132										--	--	--	--		23.66	4558.8	22.66	56		26.66	578.173	22.64	9.5		26.66	1997.6	26.66	-472		26.66	3117.98	26.66	3.5		23.66	645	26.66	-532.667		23.66	75.639
					23.68	2625	26.68	132										--	--	--	--		23.68	4529.29	22.68	37		26.68	579.037	22.66	8		26.68	2001.44	26.68	-458		26.68	3217.18	26.68	3		23.68	671.667	26.68	-352.667		23.68	74.6752
					23.7	2723.33	26.7	132										--	--	--	--		23.7	4569.76	22.7	24		26.7	582.478	22.68	7.5		26.7	1991.27	26.7	-438		26.7	3229.71	26.7	3		23.7	686.667	26.7	-280.667		23.7	21.6894
					23.72	2765	26.72	132										--	--	--	--		23.72	4353.57	22.72	17		26.72	582.929	22.7	7.5		26.72	1993.98	26.72	-417		26.72	3190.57	26.72	3		23.72	595	26.72	-396.667		23.72	16.4834
					23.74	2593.33	26.74	132										--	--	--	--		23.74	4485.71	22.74	13		26.74	584.373	22.72	8		26.74	2009.96	26.74	-411		26.74	3208.94	26.74	3		23.74	688.333	26.74	-579.333		23.74	39.1333
					23.76	2616.67	26.76	132										--	--	--	--		23.76	4622.86	22.76	10		26.76	583.557	22.74	9.5		26.76	1990.74	26.76	-427.5		26.76	3253.14	26.76	3		23.76	713.333	26.76	-725.333		23.76	46.9127
					23.78	2690	26.78	132										--	--	--	--		23.78	4660	22.78	8		26.78	582.029	22.76	11.5		26.78	1983.32	26.78	-449.5		26.78	3174.01	26.78	3		23.78	633.333	26.78	-821.333		23.78	71.7427
					23.8	2740	26.8	132										--	--	--	--		23.8	4480.47	22.8	7		26.8	579.765	22.78	15		26.8	1987.53	26.8	-466.5		26.8	3240.7	26.8	3		23.8	671.667	26.8	-878.667		23.8	99.3804
					23.82	2876.67	26.82	132										--	--	--	--		23.82	4540.95	22.82	6		26.82	583.491	22.8	20		26.82	1977.01	26.82	-477.5		26.82	3238.23	26.82	3		23.82	653.333	26.82	-912.667		23.82	104.132
					23.84	2736.67	26.84	132										--	--	--	--		23.84	4431.43	22.84	5		26.84	587.9	22.82	26.5		26.84	1958.36	26.84	-484		26.84	3184.93	26.84	3		23.84	728.333	26.84	-934		23.84	120.904
					23.86	2830	26.86	132										--	--	--	--		23.86	4491.9	22.86	4		26.86	588.88	22.84	30.5		26.86	1945.2	26.86	-488		26.86	3203.3	26.86	3		23.86	711.667	26.86	-948		23.86	92.1698
					23.88	2730	26.88	132										--	--	--	--		23.88	4460.71	22.88	4		26.88	589.809	22.86	31		26.88	1920.01	26.88	-490		26.88	3193.33	26.88	3		23.88	700	26.88	-958		23.88	72.9612
					23.9	2788.33	26.9	132										--	--	--	--		23.9	4414.52	22.9	3		26.9	587.421	22.88	27		26.9	1915.01	26.9	-492		26.9	3179.2	26.9	3		23.9	665	26.9	-965.333		23.9	108.266
					23.92	2741.67	26.92	132										--	--	--	--		23.92	4586.66	22.92	3		26.92	585.005	22.9	23		26.92	1916.01	26.92	-493		26.92	3173.4	26.92	3		23.92	675	26.92	-971.333		23.92	98.1668
					23.94	2733.33	26.94	132										--	--	--	--		23.94	4532.14	22.94	3		26.94	585.777	22.92	21.5		26.94	1934.41	26.94	-494		26.94	3233.43	26.94	3.5		23.94	661.667	26.94	-975.333		23.94	125.384
					23.96	2713.33	26.96	132										--	--	--	--		23.96	4515.95	22.96	2		26.96	583.932	22.94	23.5		26.96	1914.42	26.96	-494.5		26.96	3191.8	26.96	4		23.96	663.333	26.96	-978.667		23.96	153.814
					23.98	2691.67	26.98	132										--	--	--	--		23.98	4616.43	22.98	2		26.98	582.758	22.96	28.5		26.98	1892.1	26.98	-495		26.98	3183.49	26.98	4.5		23.98	693.333	26.98	-981.333		23.98	158.608
					24	2673.33	27	132										--	--	--	--		24	4573.57	23	2		27	584.234	22.98	34.5		27	1912.28	27	-495		27	3209.36	27	5.5		24	723.333	27	-984		24	200.342
					24.02	2598.33	27.02	132										--	--	--	--		24.02	4495.71	23.02	2		27.02	582.765	23	35.5		27.02	1918.83	27.02	-495.5		27.02	3265.22	27.02	6.5		24.02	786.667	27.02	-986		24.02	182.915
					24.04	2596.67	27.04	132										--	--	--	--		24.04	4677.86	23.04	2		27.04	587.025	23.02	33		27.04	1919.6	27.04	-495.5		27.04	3199.42	27.04	7		24.04	688.333	27.04	-987.333		24.04	185.363
					24.06	2665	27.06	132										--	--	--	--		24.06	4560	23.06	2		27.06	585.642	23.04	32		27.06	1910.21	27.06	-495.5		27.06	3191.95	27.06	6.5		24.06	708.333	27.06	-988.667		24.06	176.585
					24.08	2683.33	27.08	132										--	--	--	--		24.08	4568.8	23.08	2		27.08	591.097	23.06	35		27.08	1894.75	27.08	-495.5		27.08	3166.99	27.08	5.5		24.08	661.667	27.08	-990		24.08	177.936
					24.1	2738.33	27.1	132										--	--	--	--		24.1	4525.95	23.1	2		27.1	595.402	23.08	38		27.1	1904.28	27.1	-495.5		27.1	3283.69	27.1	5		24.1	668.333	27.1	-990.667		24.1	195.696
					24.12	2706.67	27.12	132										--	--	--	--		24.12	4588.09	23.12	2		27.12	597.297	23.1	35		27.12	1912.56	27.12	-495.5		27.12	3124.55	27.12	4.5		24.12	735	27.12	-992		24.12	190.092
					24.14	2710	27.14	132										--	--	--	--		24.14	4481.9	23.14	1		27.14	597.723	23.12	27		27.14	1925.5	27.14	-495.5		27.14	3282.92	27.14	4.5		24.14	711.667	27.14	-992.667		24.14	194.28
					24.16	2496.67	27.16	132										--	--	--	--		24.16	4582.37	23.16	1		27.16	601.499	23.14	20		27.16	1928.24	27.16	-495.5		27.16	3224.61	27.16	4.5		24.16	686.667	27.16	-993.333		24.16	242.924
					24.18	2645	27.18	132										--	--	--	--		24.18	4439.52	23.18	1		27.18	602.244	23.16	15		27.18	1943.52	27.18	-495.5		27.18	3232.15	27.18	4.5		24.18	701.667	27.18	-994		24.18	275.972
					24.2	2655	27.2	132										--	--	--	--		24.2	4540	23.2	1		27.2	602.328	23.18	12.5		27.2	1926.45	27.2	-495		27.2	3169.68	27.2	4.5		24.2	761.667	27.2	-994		24.2	328.183
					24.22	2550	27.22	132										--	--	--	--		24.22	4518.8	23.22	1		27.22	605.736	23.2	11.5		27.22	1926.82	27.22	-495		27.22	3111.38	27.22	4.5		24.22	793.333	27.22	-994.667		24.22	343.013
					24.24	2510	27.24	132										--	--	--	--		24.24	4517.62	23.24	1		27.24	611.113	23.22	11.5		27.24	1936.33	27.24	-494.5		27.24	3169.74	27.24	5		24.24	840	27.24	-994.667		24.24	392.78
					24.26	2641.67	27.26	132										--	--	--	--		24.26	4623.09	23.26	2		27.26	616.289	23.24	12.5		27.26	1935.11	27.26	-494		27.26	3183.94	27.26	5.5		24.26	826.667	27.26	-995.333		24.26	432.611
					24.28	2690	27.28	132										--	--	--	--		24.28	4561.9	23.28	2		27.28	620.249	23.26	15.5		27.28	1939.12	27.28	-493.5		27.28	3149.81	27.28	6		24.28	926.667	27.28	-995.333		24.28	431.806
					24.3	2646.67	27.3	132										--	--	--	--		24.3	4572.37	23.3	2		27.3	623.772	23.28	21		27.3	1931.37	27.3	-493		27.3	3163.18	27.3	6.5		24.3	963.333	27.3	-996		24.3	448.729
					24.32	2611.67	27.32	132										--	--	--	--		24.32	4574.52	23.32	2		27.32	624.058	23.3	29.5		27.32	1923.63	27.32	-492.5		27.32	3168.2	27.32	7		24.32	1138.33	27.32	-996		24.32	456.552
					24.34	2743.33	27.34	132										--	--	--	--		24.34	4628.33	23.34	2		27.34	627.663	23.32	40.5		27.34	1909.47	27.34	-491.5		27.34	3166.57	27.34	7.5		24.34	1248.33	27.34	-996.667		24.34	405.611
					24.36	2608.33	27.36	135.784										--	--	--	--		24.36	4595.47	23.36	2		27.36	629.389	23.34	48		27.36	1913.92	27.36	-490.5		27.36	3169.1	27.36	8.5		24.36	1281.67	27.36	-996.667		24.36	349.034
					24.38	2650	27.38	146.498										--	--	--	--		24.38	4567.62	23.38	2		27.38	631.142	23.36	44.5		27.38	1915.3	27.38	-489.5		27.38	3142.47	27.38	9.5		24.38	1405	27.38	-996.667		24.38	279.605
					24.4	2673.33	27.4	159.106										--	--	--	--		24.4	4584.76	23.4	2		27.4	634.046	23.38	34.5		27.4	1899.79	27.4	-487.5		27.4	3167.5	27.4	10		24.4	1481.67	27.4	-996.667		24.4	215.185
					24.42	2545	27.42	174.148										--	--	--	--		24.42	4535.23	23.42	3		27.42	633.511	23.4	25		27.42	1897.23	27.42	-486		27.42	3162.72	27.42	11.5		24.42	1498.33	27.42	-997.333		24.42	201.434
					24.44	2675	27.44	192.418										--	--	--	--		24.44	4530.71	23.44	3		27.44	634.823	23.42	18.5		27.44	1880.85	27.44	-483.5		27.44	3171.27	27.44	13.5		24.44	1668.33	27.44	-997.333		24.44	165.715
					24.46	2716.67	27.46	215.188										--	--	--	--		24.46	4494.52	23.46	3		27.46	635.539	23.44	15.5		27.46	1871.02	27.46	-480.5		27.46	3173.16	27.46	15.5		24.46	1630	27.46	-997.333		24.46	185.162
					24.48	2678.33	27.48	244.658										--	--	--	--		24.48	4460	23.48	4		27.48	633.733	23.46	14.5		27.48	1869.51	27.48	-476.5		27.48	3216.71	27.48	18.5		24.48	1500	27.48	-997.333		24.48	196.326
					24.5	2655	27.5	284.562										--	--	--	--		24.5	4625.47	23.5	5		27.5	637.118	23.48	14.5		27.5	1853.13	27.5	-471		27.5	3191.93	27.5	22.5		24.5	1501.67	27.5	-997.333		24.5	177.831
					24.52	2696.67	27.52	340.218										--	--	--	--		24.52	4549.29	23.52	6		27.52	633.822	23.5	15.5		27.52	1844.88	27.52	-463.5		27.52	3219.65	27.52	28		24.52	1401.67	27.52	-998		24.52	182.609
					24.54	2571.67	27.54	416.733										--	--	--	--		24.54	4386.43	23.54	7		27.54	632.085	23.52	16.5		27.54	1819.32	27.54	-452		27.54	3179.03	27.54	36		24.54	1356.67	27.54	-998		24.54	167.561
					24.56	2775	27.56	514.848										--	--	--	--		24.56	4445.23	23.56	10		27.56	632.582	23.54	17.5		27.56	1812.69	27.56	-433.5		27.56	3283.42	27.56	48		24.56	1258.33	27.56	-998		24.56	135.826
					24.58	2706.67	27.58	625.275										--	--	--	--		24.58	4595.71	23.58	13		27.58	631.503	23.56	20.5		27.58	1821.02	27.58	-402		27.58	3299.47	27.58	67.5		24.58	1196.67	27.58	-998		24.58	120.886
					24.6	2620	27.6	718.092										--	--	--	--		24.6	4577.86	23.6	20		27.6	629.628	23.58	24.5		27.6	1827.69	27.6	-350		27.6	3320.52	27.6	100.5		24.6	1020	27.6	-998		24.6	102.448
					24.62	2663.33	27.62	735.246										--	--	--	--		24.62	4545	23.62	30		27.62	629.276	23.6	26.5		27.62	1826.42	27.62	-270.5		27.62	3304.91	27.62	154.5		24.62	868.333	27.62	-998		24.62	117.994
					24.64	2896.67	27.64	659.604										--	--	--	--		24.64	4607.14	23.64	45		27.64	623.137	23.62	24.5		27.64	1820.08	27.64	-171.5		27.64	3336.79	27.64	233.5		24.64	885	27.64	-998		24.64	132.233
					24.66	2765	27.66	548.703										--	--	--	--		24.66	4507.62	23.66	63		27.66	625.146	23.64	22		27.66	1829.6	27.66	-109		27.66	3322.01	27.66	321.5		24.66	791.667	27.66	-998		24.66	153.947
					24.68	2761.67	27.68	448.2										--	--	--	--		24.68	4588.09	23.68	70		27.68	625.599	23.66	21		27.68	1831.83	27.68	-148.5		27.68	3268.06	27.68	354.5		24.68	748.333	27.68	-998.667		24.68	144.758
					24.7	2758.33	27.7	372.72										--	--	--	--		24.7	4533.57	23.7	60		27.7	622.03	23.68	24		27.7	1815.35	27.7	-246		27.7	3327.45	27.7	296		24.7	686.667	27.7	-998.667		24.7	139.725
					24.72	2775	27.72	320.664										--	--	--	--		24.72	4477.37	23.72	42		27.72	622.649	23.7	30.5		27.72	1806.75	27.72	-332.5		27.72	3326.83	27.72	207.5		24.72	725	27.72	-998.667		24.72	103.399
					24.74	2738.33	27.74	280.964										--	--	--	--		24.74	4581.19	23.74	28		27.74	624.881	23.72	41		27.74	1796	27.74	-391		27.74	3335.38	27.74	137.5		24.74	726.667	27.74	-998.667		24.74	78.3649
					24.76	2815	27.76	246.298										--	--	--	--		24.76	4400	23.76	18		27.76	625.494	23.74	53		27.76	1778.72	27.76	-426.5		27.76	3464.77	27.76	93		24.76	706.667	27.76	-998.667		24.76	56.9674
					24.78	2891.67	27.78	217.06										--	--	--	--		24.78	4547.14	23.78	13		27.78	622.089	23.76	58		27.78	1775.59	27.78	-447.5		27.78	3324.99	27.78	67.5		24.78	665	27.78	-998.667		24.78	75.3117
					24.8	2810	27.8	193.637										--	--	--	--		24.8	4455.95	23.8	9		27.8	622.505	23.78	53.5		27.8	1762.74	27.8	-460.5		27.8	3258.54	27.8	55		24.8	670	27.8	-998.667		24.8	63.0351
					24.82	2643.33	27.82	175.228										--	--	--	--		24.82	4484.76	23.82	7		27.82	625.201	23.8	49		27.82	1729.99	27.82	-469		27.82	3321.26	27.82	51		24.82	661.667	27.82	-998.667		24.82	22.9242
					24.84	2730	27.84	160.737										--	--	--	--		24.84	4453.57	23.84	6		27.84	628.348	23.82	50		27.84	1731.31	27.84	-474.5		27.84	3293.98	27.84	54		24.84	638.333	27.84	-998.667		24.84	7.92732
					24.86	2815	27.86	149.165										--	--	--	--		24.86	4604.04	23.86	5		27.86	630.334	23.84	52.5		27.86	1729.7	27.86	-479		27.86	3266.7	27.86	63		24.86	598.333	27.86	-998.667		24.86	13.6301
					24.88	2743.33	27.88	140.24										--	--	--	--		24.88	4521.19	23.88	4		27.88	632.413	23.86	49.5		27.88	1727.02	27.88	-482		27.88	3293.58	27.88	70		24.88	643.333	27.88	-998.667		24.88	32.6357
					24.9	2675	27.9	132.542										--	--	--	--		24.9	4605	23.9	4		27.9	634.606	23.88	42		27.9	1747.92	27.9	-484.5		27.9	3322.97	27.9	65		24.9	678.333	27.9	-998.667		24.9	52.3206
					24.92	2828.33	27.92	132										--	--	--	--		24.92	4547.14	23.92	4		27.92	637.657	23.9	35.5		27.92	1759.11	27.92	-486		27.92	3274.02	27.92	50.5		24.92	680	27.92	-998.667		24.92	90.1941
					24.94	2863.33	27.94	132										--	--	--	--		24.94	4474.29	23.94	4		27.94	641.746	23.92	34		27.94	1778.68	27.94	-487.5		27.94	3273.4	27.94	36.5		24.94	701.667	27.94	-998.667		24.94	152.37
					24.96	2656.67	27.96	132										--	--	--	--		24.96	4548.09	23.96	4		27.96	640.309	23.94	38		27.96	1777.42	27.96	-488.5		27.96	3240.29	27.96	26.5		24.96	716.667	27.96	-998.667		24.96	123.6
					24.98	2741.67	27.98	132										--	--	--	--		24.98	4378.57	23.98	4		27.98	643.792	23.96	48		27.98	1773.42	27.98	-489.5		27.98	3214.67	27.98	20		24.98	770	27.98	-998.667		24.98	92.1826
					25	2881.67	28	132										--	--	--	--		25	4505.71	24	4		28	642.161	23.98	63		28	1768.53	28	-489.5		28	3261.56	28	16		25	721.667	28	-998.667		25	80.0929
					25.02	2786.67	28.02	132										--	--	--	--		25.02	4506.19	24.02	4		28.02	638.715	24	76		28.02	1776.29	28.02	-490		28.02	3260.11	28.02	13		25.02	698.333	28.02	-998.667		25.02	46.4521
					25.04	2753.33	28.04	132										--	--	--	--		25.04	4398.33	24.04	5		28.04	633.83	24.02	78		28.04	1789.04	28.04	-489.5		28.04	3222	28.04	11.5		25.04	636.667	28.04	-998.667		25.04	45.5313
					25.06	2831.67	28.06	132										--	--	--	--		25.06	4432.14	24.06	6		28.06	635.368	24.04	76.5		28.06	1790.06	28.06	-489		28.06	3243.05	28.06	10		25.06	615	28.06	-998.667		25.06	51.6891
					25.08	2718.33	28.08	132										--	--	--	--		25.08	4505.95	24.08	7		28.08	630.452	24.06	82		28.08	1800	28.08	-487.5		28.08	3212.43	28.08	9		25.08	643.333	28.08	-999.333		25.08	70.726
					25.1	2820	28.1	132										--	--	--	--		25.1	4603.09	24.1	10		28.1	626.539	24.08	93.5		28.1	1816.26	28.1	-484.5		28.1	3216.82	28.1	8		25.1	688.333	28.1	-999.333		25.1	97.3828
					25.12	2751.67	28.12	132										--	--	--	--		25.12	4483.57	24.12	15		28.12	624.232	24.1	97		28.12	1826.98	28.12	-479.5		28.12	3217.04	28.12	7.5		25.12	678.333	28.12	-999.333		25.12	90.4028
					25.14	2766.67	28.14	132										--	--	--	--		25.14	4605.71	24.14	22		28.14	619.367	24.12	81.5		28.14	1835.16	28.14	-473		28.14	3223.92	28.14	7		25.14	626.667	28.14	-999.333		25.14	85.4334
					25.16	2648.33	28.16	132										--	--	--	--		25.16	4561.19	24.16	33		28.16	612.682	24.14	60		28.16	1863.59	28.16	-468.5		28.16	3226.64	28.16	7		25.16	656.667	28.16	-1000		25.16	84.9954
					25.18	2495	28.18	132										--	--	--	--		25.18	4563.33	24.18	45		28.18	609.681	24.16	43		28.18	1866.72	28.18	-470.5		28.18	3238.52	28.18	6.5		25.18	683.333	28.18	-1000		25.18	62.2423
					25.2	2648.33	28.2	132										--	--	--	--		25.2	4552.14	24.2	48		28.2	602.78	24.18	33		28.2	1883.96	28.2	-477		28.2	3197.91	28.2	6.5		25.2	721.667	28.2	-1000		25.2	106.618
					25.22	2603.33	28.22	132										--	--	--	--		25.22	4527.62	24.22	39		28.22	604.136	24.2	29		28.22	1921.51	28.22	-483		28.22	3227.3	28.22	6		25.22	693.333	28.22	-999.333		25.22	115.899
					25.24	2661.67	28.24	132										--	--	--	--		25.24	4554.76	24.24	27		28.24	603.262	24.22	29		28.24	1946.76	28.24	-487.5		28.24	3204.18	28.24	6		25.24	640	28.24	-999.333		25.24	94.2059
					25.26	2583.33	28.26	132										--	--	--	--		25.26	4523.57	24.26	18		28.26	601.5	24.24	30.5		28.26	1958.63	28.26	-490		28.26	3252.74	28.26	6		25.26	660	28.26	-999.333		25.26	131.713
					25.28	2693.33	28.28	132.414										--	--	--	--		25.28	4475.71	24.28	12		28.28	598.472	24.26	29.5		28.28	1961.51	28.28	-491.5		28.28	3236.29	28.28	6		25.28	690	28.28	-999.333		25.28	158.887
					25.3	2600	28.3	139.345										--	--	--	--		25.3	4524.52	24.3	8		28.3	597.368	24.28	25.5		28.3	1962.3	28.3	-492		28.3	3264.01	28.3	6		25.3	728.333	28.3	-998.667		25.3	191.032
					25.32	2611.67	28.32	147.519										--	--	--	--		25.32	4513.33	24.32	6		28.32	592.621	24.3	22.5		28.32	1958.43	28.32	-492.5		28.32	3217.56	28.32	6.5		25.32	703.333	28.32	-998.667		25.32	257.903
					25.34	2668.33	28.34	157.179										--	--	--	--		25.34	4522.14	24.34	5		28.34	593.806	24.32	22		28.34	1967.03	28.34	-493		28.34	3237.78	28.34	6.5		25.34	685	28.34	-998.667		25.34	304.134
					25.36	2660	28.36	168.654										--	--	--	--		25.36	4594.29	24.36	4		28.36	593.422	24.34	23.5		28.36	1966.44	28.36	-493		28.36	3282.16	28.36	7		25.36	691.667	28.36	-998.667		25.36	365.363
					25.38	2851.67	28.38	182.386										--	--	--	--		25.38	4473.09	24.38	3		28.38	593.379	24.36	26.5		28.38	1962.69	28.38	-493		28.38	3251.55	28.38	7		25.38	766.667	28.38	-998.667		25.38	334.926
					25.4	2693.33	28.4	198.99										--	--	--	--		25.4	4538.57	24.4	3		28.4	595.097	24.38	27		28.4	1951.93	28.4	-493		28.4	3210.1	28.4	7.5		25.4	761.667	28.4	-998.667		25.4	278.11
					25.42	2700	28.42	219.364										--	--	--	--		25.42	4539.04	24.42	2		28.42	596.259	24.4	24		28.42	1943.8	28.42	-492.5		28.42	3346.98	28.42	8.5		25.42	761.667	28.42	-998.667		25.42	273.417
					25.44	2648.33	28.44	244.962										--	--	--	--		25.44	4439.52	24.44	2		28.44	593.932	24.42	21		28.44	1941.17	28.44	-492.5		28.44	3303.87	28.44	9		25.44	791.667	28.44	-998		25.44	239.465
					25.46	2790	28.46	278.356										--	--	--	--		25.46	4491.66	24.46	2		28.46	595.916	24.44	20		28.46	1956.94	28.46	-492		28.46	3327.42	28.46	10		25.46	906.667	28.46	-998		25.46	221.841
					25.48	2603.33	28.48	324.03										--	--	--	--		25.48	4745.47	24.48	1		28.48	601.261	24.46	21.5		28.48	1953.4	28.48	-491.5		28.48	3464.3	28.48	11		25.48	975	28.48	-998		25.48	231.663
					25.5	2678.33	28.5	388.407										--	--	--	--		25.5	4480.95	24.5	1		28.5	602.085	24.48	25		28.5	1967.1	28.5	-491		28.5	3400.36	28.5	12.5		25.5	903.333	28.5	-997.333		25.5	222.33
					25.52	2763.33	28.52	477.552										--	--	--	--		25.52	4459.76	24.52	1		28.52	603.314	24.5	28.5		28.52	1977.95	28.52	-490		28.52	3378.91	28.52	14.5		25.52	970	28.52	-997.333		25.52	191.972
					25.54	2718.33	28.54	592.566										--	--	--	--		25.54	4605.23	24.54	1		28.54	607.549	24.52	31.5		28.54	1969.73	28.54	-489		28.54	3434.96	28.54	17.5		25.54	1063.33	28.54	-996.667		25.54	131.166
					25.56	2875	28.56	721.647										--	--	--	--		25.56	4555.71	24.56	1		28.56	608.875	24.54	37		28.56	2002.07	28.56	-488		28.56	3500.18	28.56	21		25.56	986.667	28.56	-996		25.56	117.922
					25.58	2753.33	28.58	821.385										--	--	--	--		25.58	4534.52	24.58	1		28.58	612.175	24.56	46		28.58	2007.54	28.58	-486.5		28.58	3523.73	28.58	26.5		25.58	1026.67	28.58	-995.333		25.58	130.026
					25.6	2746.67	28.6	821.25										--	--	--	--		25.6	4608.33	24.6	1		28.6	618.66	24.58	54		28.6	2014.59	28.6	-484.5		28.6	3513.11	28.6	35		25.6	971.667	28.6	-993.333		25.6	141.379
					25.62	2881.67	28.62	721.347										--	--	--	--		25.62	4610.47	24.62	1		28.62	620.439	24.6	52		28.62	2037.34	28.62	-482		28.62	3535	28.62	49		25.62	1001.67	28.62	-991.333		25.62	142.284
					25.64	2898.33	28.64	592.218										--	--	--	--		25.64	4529.29	24.64	1		28.64	621.194	24.62	40.5		28.64	2022.65	28.64	-479.5		28.64	3584.71	28.64	72.5		25.64	906.667	28.64	-987.333		25.64	161.788
					25.66	2860	28.66	477.525										--	--	--	--		25.66	4511.43	24.66	1		28.66	621.989	24.64	30		28.66	2012.28	28.66	-475.5		28.66	3659.42	28.66	110		25.66	930	28.66	-981.333		25.66	141.958
					25.68	2853.33	28.68	388.428										--	--	--	--		25.68	4561.9	24.68	1		28.68	618.986	24.66	23		28.68	2020.7	28.68	-470.5		28.68	3627.47	28.68	163		25.68	873.333	28.68	-972		25.68	124.334
					25.7	2898.33	28.7	324.078										--	--	--	--		25.7	4599.04	24.7	1		28.7	617.526	24.68	19.5		28.7	2035.44	28.7	-463.5		28.7	3670.51	28.7	215.5		25.7	795	28.7	-960.667		25.7	109.936
					25.72	2825	28.72	278.399										--	--	--	--		25.72	4652.86	24.72	1		28.72	613.82	24.7	19.5		28.72	2022.58	28.72	-453		28.72	3705.22	28.72	222.5		25.72	728.333	28.72	-956		25.72	105.782
					25.74	2885	28.74	244.971										--	--	--	--		25.74	4448.33	24.74	1		28.74	612.675	24.72	21.5		28.74	2019.07	28.74	-437.5		28.74	3720.76	28.74	176.5		25.74	733.333	28.74	-962		25.74	75.3379
					25.76	3085	28.76	219.319										--	--	--	--		25.76	4592.14	24.76	1		28.76	608.077	24.74	23.5		28.76	2049.08	28.76	-412		28.76	3712.97	28.76	121.5		25.76	686.667	28.76	-973.333		25.76	69.4533
					25.78	2963.33	28.78	199.061										--	--	--	--		25.78	4597.62	24.78	1		28.78	608.934	24.76	26		28.78	2034.21	28.78	-368.5		28.78	3704.35	28.78	80.5		25.78	651.667	28.78	-982		25.78	35.6606
					25.8	3080	28.8	182.395										--	--	--	--		25.8	4514.76	24.8	1		28.8	605.432	24.78	29.5		28.8	2060.24	28.8	-298		28.8	3560.73	28.8	54.5		25.8	713.333	28.8	-988		25.8	33.1893
					25.82	3051.67	28.82	168.593										--	--	--	--		25.82	4581.9	24.82	1		28.82	606.386	24.8	37		28.82	2050.37	28.82	-194.5		28.82	3612.11	28.82	39		25.82	695	28.82	-991.333		25.82	46.6064
					25.84	2960	28.84	157.042										--	--	--	--		25.84	4560.71	24.84	1		28.84	606.123	24.82	44.5		28.84	2063.39	28.84	-81.5		28.84	3605.99	28.84	30		25.84	665	28.84	-993.333		25.84	95.5992
					25.86	2855	28.86	147.307										--	--	--	--		25.86	4482.86	24.86	1		28.86	605.561	24.84	46		28.86	2034.24	28.86	-42		28.86	3557.36	28.86	24.5		25.86	570	28.86	-994.667		25.86	109.037
					25.88	2943.33	28.88	139.064										--	--	--	--		25.88	4499.64	24.88	1		28.88	605.95	24.86	39		28.88	2034.68	28.88	-121		28.88	3616.24	28.88	21		25.88	661.667	28.88	-995.333		25.88	102.632
					25.9	2898.33	28.9	132.076										--	--	--	--		25.9	4600.44	24.9	1		28.9	606.889	24.88	29.5		28.9	2046.47	28.9	-237		28.9	3490.95	28.9	19		25.9	640	28.9	-996		25.9	94.4244
					25.92	2810	28.92	132										--	--	--	--		25.92	4517.53	24.92	0		28.92	605.249	24.9	21		28.92	2021.04	28.92	-328		28.92	3561.49	28.92	17.5		25.92	573.333	28.92	-996		25.92	104.499
					25.94	2926.67	28.94	132										--	--	--	--		25.94	4544.64	24.94	0		28.94	602.818	24.92	15.5		28.94	2015.28	28.94	-387		28.94	3501.2	28.94	16.5		25.94	666.667	28.94	-996.667		25.94	103.125
					25.96	2828.33	28.96	132										--	--	--	--		25.96	4538.4	24.96	0		28.96	599.44	24.94	12		28.96	2006.74	28.96	-422.5		28.96	3453.41	28.96	16		25.96	680	28.96	-996.667		25.96	81.9094
					25.98	2866.67	28.98	132										--	--	--	--		25.98	4525.51	24.98	0		28.98	594.187	24.96	10.5		28.98	2007.26	28.98	-443		28.98	3486.46	28.98	16		25.98	598.333	28.98	-996.667		25.98	81.4589
					26	2733.33	29	132										--	--	--	--		26	4534.28	25	0		29	589.149	24.98	10		29	2015.5	29	-456		29	3467.84	29	16		26	666.667	29	-996.667		26	79.8016
					26.02	2796.67	29.02	132										--	--	--	--		26.02	4409.71	25.02	0		29.02	588.327	25	11		29.02	2023.73	29.02	-464.5		29.02	3514.21	29.02	17		26.02	668.333	29.02	-996.667		26.02	37.164
					26.04	2663.33	29.04	132										--	--	--	--		26.04	4675.15	25.04	0		29.04	587.715	25.02	13		29.04	2010.27	29.04	-470		29.04	3475.59	29.04	18		26.04	711.667	29.04	-996.667		26.04	15.3993
					26.06	2633.33	29.06	132										--	--	--	--		26.06	4510.59	25.06	0		29.06	583.284	25.04	16.5		29.06	2006.47	29.06	-473		29.06	3454.47	29.06	19.5		26.06	696.667	29.06	-996.667		26.06	28.5554
					26.08	2598.33	29.08	132										--	--	--	--		26.08	4446.02	25.08	1		29.08	581.388	25.06	21		29.08	2017.82	29.08	-475		29.08	3554.18	29.08	21.5		26.08	620	29.08	-996.667		26.08	46.2272
					26.1	2635	29.1	132										--	--	--	--		26.1	4481.46	25.1	1		29.1	579.016	25.08	24.5		29.1	2020.85	29.1	-474.5		29.1	3620.55	29.1	24.5		26.1	586.667	29.1	-996		26.1	53.6262
					26.12	2576.67	29.12	132										--	--	--	--		26.12	4585.23	25.12	1		29.12	576.568	25.1	25		29.12	2019.73	29.12	-473		29.12	3554.43	29.12	28.5		26.12	660	29.12	-996		26.12	57.244
					26.14	2738.33	29.14	132										--	--	--	--		26.14	4475.67	25.14	0		29.14	578.205	25.12	21.5		29.14	2012.22	29.14	-471.5		29.14	3676.64	29.14	33.5		26.14	660	29.14	-996		26.14	77.3774
					26.16	2531.67	29.16	132										--	--	--	--		26.16	4549.44	25.16	0		29.16	580.803	25.14	17.5		29.16	2006.79	29.16	-473		29.16	3741.35	29.16	41		26.16	663.333	29.16	-995.333		26.16	64.5227
					26.18	2581.67	29.18	132.847										--	--	--	--		26.18	4474.87	25.18	1		29.18	580.735	25.16	15		29.18	2016.88	29.18	-476.5		29.18	3836.9	29.18	51.5		26.18	651.667	29.18	-995.333		26.18	81.9149
					26.2	2455	29.2	146.833										--	--	--	--		26.2	4565.31	25.2	1		29.2	583.819	25.18	15.5		29.2	2006.96	29.2	-479.5		29.2	3838.28	29.2	68.5		26.2	570	29.2	-994.667		26.2	114.776
					26.22	2571.67	29.22	167.474										--	--	--	--		26.22	4525.75	25.22	1		29.22	587.381	25.2	17		29.22	2021.1	29.22	-480.5		29.22	3938.82	29.22	95.5		26.22	593.333	29.22	-994.667		26.22	157.029
					26.24	2541.67	29.24	197.903										--	--	--	--		26.24	4522.85	25.24	1		29.24	587.869	25.22	18		29.24	2047.1	29.24	-479.5		29.24	4067.7	29.24	142		26.24	675	29.24	-994		26.24	181.195
					26.26	2555	29.26	240.214										--	--	--	--		26.26	4538.29	25.26	1		29.26	589.293	25.24	17		29.26	2042.12	29.26	-476		29.26	4139.07	29.26	217.5		26.26	580	29.26	-993.333		26.26	199.192
					26.28	2583.33	29.28	293.082										--	--	--	--		26.28	4538.72	25.28	1		29.28	588.559	25.26	15.5		29.28	2045.51	29.28	-467.5		29.28	4267.95	29.28	329.5		26.28	630	29.28	-992.667		26.28	231.36
					26.3	2450	29.3	346.365										--	--	--	--		26.3	4537.49	25.3	1		29.3	587.267	25.28	15.5		29.3	2061.9	29.3	-455		29.3	4260.99	29.3	456		26.3	701.667	29.3	-992		26.3	249.067
					26.32	2508.33	29.32	372.906										--	--	--	--		26.32	4639.6	25.32	1		29.32	585.543	25.3	17		29.32	2045.85	29.32	-439.5		29.32	4313.2	29.32	507		26.32	653.333	29.32	-991.333		26.32	220.239
					26.34	2505	29.34	349.986										--	--	--	--		26.34	4466.69	25.34	1		29.34	586.034	25.32	18		29.34	2053.97	29.34	-431		29.34	4387.91	29.34	426		26.34	710	29.34	-990.667		26.34	270.725
					26.36	2481.67	29.36	297.368										--	--	--	--		26.36	4523.8	25.36	1		29.36	585.352	25.34	16.5		29.36	2073.98	29.36	-439		29.36	4335.13	29.36	297.5		26.36	750	29.36	-989.333		26.36	314.22
					26.38	2443.33	29.38	243.404										--	--	--	--		26.38	4640.91	25.38	1		29.38	582.827	25.36	13.5		29.38	2073.15	29.38	-455		29.38	4269.84	29.38	194.5		26.38	748.333	29.38	-988		26.38	367.244
					26.4	2525	29.4	199.402										--	--	--	--		26.4	4571.34	25.4	1		29.4	584.554	25.38	10.5		29.4	2081.39	29.4	-469		29.4	4264.55	29.4	127.5		26.4	746.667	29.4	-986.667		26.4	391.634
					26.42	2510	29.42	167.152										--	--	--	--		26.42	4580.11	25.42	1		29.42	583.336	25.4	8.5		29.42	2092.04	29.42	-478.5		29.42	4239.26	29.42	87.5		26.42	863.333	29.42	-984.667		26.42	399.127
					26.44	2383.33	29.44	144.718										--	--	--	--		26.44	4510.54	25.44	2		29.44	583.29	25.42	7.5		29.44	2100.17	29.44	-484.5		29.44	4127.3	29.44	64		26.44	866.667	29.44	-982		26.44	429.194
					26.46	2363.33	29.46	132										--	--	--	--		26.46	4477.65	25.46	2		29.46	582.953	25.44	7.5		29.46	2081.03	29.46	-487.5		29.46	4060.34	29.46	50		26.46	1021.67	29.46	-978.667		26.46	429.84
					26.48	2390	29.48	132										--	--	--	--		26.48	4494.75	25.48	2		29.48	583.857	25.46	8		29.48	2087.88	29.48	-490		29.48	3941.72	29.48	41.5		26.48	1053.33	29.48	-974.667		26.48	405.218
					26.5	2558.33	29.5	132										--	--	--	--		26.5	4403.52	25.5	3		29.5	587.648	25.48	8.5		29.5	2071.01	29.5	-491.5		29.5	3873.1	29.5	36		26.5	1198.33	29.5	-969.333		26.5	398.634
					26.52	2418.33	29.52	132										--	--	--	--		26.52	4572.29	25.52	3		29.52	583.529	25.5	10		29.52	2088.77	29.52	-492		29.52	3809.47	29.52	31.5		26.52	1245	29.52	-962		26.52	396.271
					26.54	2355	29.54	132										--	--	--	--		26.54	4504.4	25.54	4		29.54	580.492	25.52	12		29.54	2077.08	29.54	-493		29.54	3660.86	29.54	26.5		26.54	1438.33	29.54	-952		26.54	356.91
					26.56	2350	29.56	132										--	--	--	--		26.56	4574.83	25.56	5		29.56	577.812	25.54	13.5		29.56	2084.72	29.56	-493		29.56	3532.23	29.56	21.5		26.56	1576.67	29.56	-936.667		26.56	241.502
					26.58	2481.67	29.58	132										--	--	--	--		26.58	4463.6	25.58	7		29.58	573.083	25.56	12.5		29.58	2086.22	29.58	-493.5		29.58	3572.78	29.58	18		26.58	1545	29.58	-911.333		26.58	124.693
					26.6	2313.33	29.6	132										--	--	--	--		26.6	4534.03	25.6	11		29.6	572.314	25.58	10		29.6	2095.87	29.6	-493.5		29.6	3508.32	29.6	15.5		26.6	1630	29.6	-869.333		26.6	82.9279
					26.62	2373.33	29.62	132										--	--	--	--		26.62	4534.47	25.62	16		29.62	568.182	25.6	8		29.62	2097.14	29.62	-493		29.62	3406.36	29.62	13		26.62	1725	29.62	-799.333		26.62	60.5498
					26.64	2428.33	29.64	132										--	--	--	--		26.64	4614.91	25.64	24		29.64	568.282	25.62	7		29.64	2101.78	29.64	-492.5		29.64	3426.91	29.64	11.5		26.64	1746.67	29.64	-692.667		26.64	29.6208
					26.66	2350	29.66	132										--	--	--	--		26.66	4558.67	25.66	33		29.66	568.856	25.64	6.5		29.66	2122.77	29.66	-491		29.66	3309.95	29.66	10.5		26.66	1728.33	29.66	-562.667		26.66	34.7099
					26.68	2363.33	29.68	132										--	--	--	--		26.68	4510.78	25.68	39		29.68	571.346	25.66	7		29.68	2128.44	29.68	-488.5		29.68	3359.66	29.68	9.5		26.68	1551.67	29.68	-485.333		26.68	71.1212
					26.7	2275	29.7	132										--	--	--	--		26.7	4554.55	25.7	38		29.7	573.374	25.68	8		29.7	2130.5	29.7	-485		29.7	3360.2	29.7	8.5		26.7	1436.67	29.7	-542.667		26.7	83.2599
					26.72	2395	29.72	132										--	--	--	--		26.72	4733.32	25.72	31		29.72	572.615	25.7	10		29.72	2105.88	29.72	-483		29.72	3300.75	29.72	7.5		26.72	1348.33	29.72	-672		26.72	46.6614
					26.74	2468.33	29.74	132										--	--	--	--		26.74	4502.09	25.74	23		29.74	573.334	25.72	14		29.74	2120.32	29.74	-484		29.74	3220.46	29.74	7		26.74	1321.67	29.74	-784		26.74	17.5734
					26.76	2365	29.76	132										--	--	--	--		26.76	4467.52	25.76	16		29.76	580.651	25.74	19.5		29.76	2108.29	29.76	-487.5		29.76	3291	29.76	6.5		26.76	1098.33	29.76	-860		26.76	22.0352
					26.78	2333.33	29.78	132										--	--	--	--		26.78	4581.29	25.78	11		29.78	583.685	25.76	26.5		29.78	2094.11	29.78	-490.5		29.78	3221.55	29.78	6		26.78	1038.33	29.78	-905.333		26.78	16.4976
					26.8	2423.33	29.8	132										--	--	--	--		26.8	4553.4	25.8	7		29.8	583.909	25.78	32		29.8	2094.15	29.8	-492.5		29.8	3260.42	29.8	6		26.8	895	29.8	-932.667		26.8	-25.9454
					26.82	2453.33	29.82	132										--	--	--	--		26.82	4468.83	25.82	6		29.82	588.678	25.8	32		29.82	2086.99	29.82	-494		29.82	3205.97	29.82	5.5		26.82	913.333	29.82	-949.333		26.82	-1.28916
					26.84	2363.33	29.84	132										--	--	--	--		26.84	4535.94	25.84	4		29.84	590.024	25.82	27.5		29.84	2071.35	29.84	-494.5		29.84	3263.18	29.84	5		26.84	758.333	29.84	-960		26.84	17.9845
					26.86	2405	29.86	132										--	--	--	--		26.86	4531.38	25.86	4		29.86	589.898	25.84	22		29.86	2068.18	29.86	-495		29.86	3200.39	29.86	5		26.86	888.333	29.86	-968		26.86	59.4301
					26.88	2360	29.88	132										--	--	--	--		26.88	4510.14	25.88	3		29.88	592.901	25.86	18.5		29.88	2064.75	29.88	-495.5		29.88	3223.43	29.88	5		26.88	765	29.88	-973.333		26.88	63.2639
					26.9	2436.67	29.9	137.531										--	--	--	--		26.9	4563.91	25.9	3		29.9	594.845	25.88	17.5		29.9	2047.97	29.9	-495.5		29.9	3213.98	29.9	4.5		26.9	740	29.9	-977.333		26.9	82.2789
					26.92	2270	29.92	149.175										--	--	--	--		26.92	4479.34	25.92	3		29.92	594.415	25.9	19		29.92	2040	29.92	-496		29.92	3201.19	29.92	4.5		26.92	710	29.92	-980.667		26.92	51.3223
					26.94	2341.67	29.94	163.573										--	--	--	--		26.94	4479.78	25.94	3		29.94	594.571	25.92	21.5		29.94	2011.97	29.94	-496		29.94	3209.23	29.94	4.5		26.94	708.333	29.94	-983.333		26.94	56.1093
					26.96	2316.67	29.96	181.827										--	--	--	--		26.96	4520.22	25.96	3		29.96	590.019	25.94	24		29.96	2005.23	29.96	-496		29.96	3207.28	29.96	4.5		26.96	675	29.96	-985.333		26.96	45.2826
					26.98	2425	29.98	205.903										--	--	--	--		26.98	4583.99	25.98	3		29.98	591.237	25.96	28		29.98	1998.06	29.98	-496		29.98	3241.99	29.98	4.5		26.98	696.667	29.98	-986.667		26.98	46.8227
					27	2360	30	239.158										--	--	--	--		27	4501.09	26	3		30	590.975	25.98	35		30	1990.02	30	-495.5		30	3215.86	30	4.5		27	666.667	30	-988		27	21.5006
					27.02	2413.33	30.02	286.157										--	--	--	--		27.02	4548.2	26.02	3		30.02	595.233	26	41.5		30.02	1985.87	30.02	-495.5		30.02	3227.24	30.02	4.5		27.02	620	30.02	-989.333		27.02	11.8431
					27.04	2380	30.04	350.769										--	--	--	--		27.04	4486.96	26.04	4		30.04	594.279	26.02	40.5		30.04	1985.57	30.04	-495.5		30.04	3210.28	30.04	4.5		27.04	678.333	30.04	-990		27.04	-16.177
					27.06	2333.33	30.06	432.699										--	--	--	--		27.06	4512.4	26.06	5		30.06	591.718	26.04	32.5		30.06	1978.97	30.06	-495.5		30.06	3223.33	30.06	5		27.06	656.667	30.06	-990.667		27.06	-20.0545
					27.08	2438.33	30.08	520.326										--	--	--	--		27.08	4549.5	26.08	8		30.08	592.337	26.06	23.5		30.08	1968.5	30.08	-495.5		30.08	3248.87	30.08	5		27.08	701.667	30.08	-990.667		27.08	-53.1104
					27.1	2395	30.1	579.579										--	--	--	--		27.1	4556.61	26.1	11		30.1	587.15	26.08	17		30.1	1958.43	30.1	-495		30.1	3231.08	30.1	5.5		27.1	668.333	30.1	-991.333		27.1	-30.9014
					27.12	2406.67	30.12	565.155										--	--	--	--		27.12	4563.71	26.12	17		30.12	586.996	26.1	13		30.12	1946.74	30.12	-495		30.12	3285.79	30.12	6		27.12	628.333	30.12	-992		27.12	-31.5992
					27.14	2400	30.14	493.122										--	--	--	--		27.14	4544.14	26.14	23		30.14	583.483	26.12	11.5		30.14	1944.66	30.14	-494.5		30.14	3288.84	30.14	7		27.14	591.667	30.14	-992		27.14	-49.5607
					27.16	2355	30.16	414.363										--	--	--	--		27.16	4579.58	26.16	26		30.16	584.091	26.14	11		30.16	1931.24	30.16	-494.5		30.16	3165.21	30.16	8		27.16	633.333	30.16	-992		27.16	-56.6578
					27.18	2288.33	30.18	357.012										--	--	--	--		27.18	4556.69	26.18	24		30.18	581.037	26.16	11.5		30.18	1934.55	30.18	-494		30.18	3290.76	30.18	10		27.18	625	30.18	-992		27.18	-56.4671
					27.2	2375	30.2	330.342										--	--	--	--		27.2	4565.45	26.2	19		30.2	577.096	26.18	13		30.2	1923.42	30.2	-493.5		30.2	3312.97	30.2	12.5		27.2	565	30.2	-992		27.2	-68.7283
					27.22	2465	30.22	330.231										--	--	--	--		27.22	4472.56	26.22	14		30.22	576.451	26.2	16		30.22	1914.81	30.22	-493		30.22	3320.18	30.22	17.5		27.22	601.667	30.22	-992		27.22	-19.9015
					27.24	2413.33	30.24	335.403										--	--	--	--		27.24	4534.66	26.24	9		30.24	574.884	26.22	20		30.24	1931.32	30.24	-492		30.24	3286.55	30.24	26		27.24	571.667	30.24	-992		27.24	7.73461
					27.26	2338.33	30.26	317.844										--	--	--	--		27.26	4506.76	26.26	6		30.26	578.198	26.24	22.5		30.26	1945.37	30.26	-491		30.26	3241.27	30.26	38.5		27.26	555	30.26	-991.333		27.26	49.1871
					27.28	2381.67	30.28	280.343										--	--	--	--		27.28	4358.87	26.28	5		30.28	581.165	26.26	21.5		30.28	1962.36	30.28	-490		30.28	3329.31	30.28	54		27.28	560	30.28	-991.333		27.28	83.7293
					27.3	2343.33	30.3	237.968										--	--	--	--		27.3	4532.63	26.3	3		30.3	579.847	26.28	18		30.3	1967.82	30.3	-489		30.3	3265.69	30.3	63		27.3	578.333	30.3	-990.667		27.3	95.5011
					27.32	2405	30.32	202.771										--	--	--	--		27.32	4596.41	26.32	3		30.32	584.134	26.3	15		30.32	1984.53	30.32	-489.5		30.32	3304.57	30.32	56		27.32	585	30.32	-990		27.32	95.8717
					27.34	2511.67	30.34	176.492										--	--	--	--		27.34	4603.51	26.34	2		30.34	585.336	26.32	13		30.34	1982.41	30.34	-489		30.34	3255.11	30.34	41		27.34	630	30.34	-989.333		27.34	82.1302
					27.36	2350	30.36	157.747										--	--	--	--		27.36	4627.28	26.36	2		30.36	583.353	26.34	13.5		30.36	1965.1	30.36	-488		30.36	3250.65	30.36	27.5		27.36	603.333	30.36	-988		27.36	34.038
					27.38	2440	30.38	145.2										--	--	--	--		27.38	4699.38	26.38	2		30.38	582.429	26.36	15		30.38	1952.04	30.38	-487		30.38	3304.53	30.38	19		27.38	586.667	30.38	-986.667		27.38	15.5697
					27.4	2463.33	30.4	135.359										--	--	--	--		27.4	4633.15	26.4	2		30.4	582.546	26.38	16		30.4	1964.11	30.4	-485		30.4	3279.24	30.4	13.5		27.4	580	30.4	-984.667		27.4	-15.4078
					27.42	2518.33	30.42	132										--	--	--	--		27.42	4466.92	26.42	2		30.42	585.099	26.4	14.5		30.42	1992.91	30.42	-483		30.42	3314.78	30.42	10.5		27.42	626.667	30.42	-982		27.42	-20.2245
					27.44	2443.33	30.44	132										--	--	--	--		27.44	4557.36	26.44	1		30.44	589.453	26.42	11.5		30.44	1990.66	30.44	-480		30.44	3307	30.44	8.5		27.44	565	30.44	-978.667		27.44	-36.1013
					27.46	2473.33	30.46	132										--	--	--	--		27.46	4489.46	26.46	1		30.46	587.982	26.44	10		30.46	2010.02	30.46	-476		30.46	3298.37	30.46	7.5		27.46	613.333	30.46	-974		27.46	-25.4496
					27.48	2323.33	30.48	132										--	--	--	--		27.48	4474.9	26.48	2		30.48	584.711	26.46	8.5		30.48	2013.81	30.48	-470.5		30.48	3264.75	30.48	7		27.48	608.333	30.48	-967.333		27.48	-18.4998
					27.5	2501.67	30.5	132										--	--	--	--		27.5	4515.34	26.5	2		30.5	587.254	26.48	7.5		30.5	2012.44	30.5	-461.5		30.5	3296.96	30.5	6.5		27.5	518.333	30.5	-956.667		27.5	-4.48773
					27.52	2471.67	30.52	132										--	--	--	--		27.52	4619.1	26.52	2		30.52	590.355	26.5	6.5		30.52	2024.81	30.52	-449		30.52	3295.84	30.52	6		27.52	601.667	30.52	-940		27.52	13.1843
					27.54	2468.33	30.54	132										--	--	--	--		27.54	4401.21	26.54	2		30.54	593.431	26.52	5.5		30.54	2046.92	30.54	-432		30.54	3242.21	30.54	6		27.54	558.333	30.54	-910.667		27.54	2.83404
					27.56	2378.33	30.56	132										--	--	--	--		27.56	4594.97	26.56	3		30.56	596.663	26.54	5		30.56	2044.71	30.56	-415.5		30.56	3264.42	30.56	6		27.56	575	30.56	-863.333		27.56	6.15745
					27.58	2585	30.58	132										--	--	--	--		27.58	4625.41	26.58	4		30.58	597.742	26.56	5		30.58	2053.09	30.58	-409		30.58	3287.47	30.58	6		27.58	651.667	30.58	-793.333		27.58	1.08849
					27.6	2565	30.6	132										--	--	--	--		27.6	4607.52	26.6	6		30.6	599.122	26.58	5		30.6	2050.31	30.6	-410		30.6	3278.01	30.6	6.5		27.6	563.333	30.6	-715.333		27.6	-6.87347
					27.62	2543.33	30.62	132										--	--	--	--		27.62	4549.61	26.62	8		30.62	596.666	26.6	5.5		30.62	2051.45	30.62	-406.5		30.62	3274.39	30.62	7		27.62	598.333	30.62	-684.667		27.62	-19.4112
					27.64	2506.67	30.64	132										--	--	--	--		27.64	4480.05	26.64	10		30.64	601.675	26.62	6.5		30.64	2058.86	30.64	-391		30.64	3224.94	30.64	7.5		27.64	580	30.64	-736		27.64	-10.3679
					27.66	2495	30.66	132										--	--	--	--		27.66	4490.49	26.66	11		30.66	605.71	26.64	7.5		30.66	2048.98	30.66	-355.5		30.66	3249.65	30.66	8.5		27.66	586.667	30.66	-816		27.66	-3.81452
					27.68	2590	30.68	132										--	--	--	--		27.68	4619.26	26.68	10		30.68	605.822	26.66	9.5		30.68	2058.94	30.68	-290.5		30.68	3227.69	30.68	9.5		27.68	558.333	30.68	-879.333		27.68	21.7655
					27.7	2505	30.7	132										--	--	--	--		27.7	4623.03	26.7	7		30.7	603.714	26.68	12		30.7	2048.16	30.7	-183		30.7	3326.57	30.7	11.5		27.7	586.667	30.7	-920.667		27.7	13.0237
					27.72	2433.33	30.72	132										--	--	--	--		27.72	4536.79	26.72	5		30.72	602.434	26.7	14.5		30.72	2049.79	30.72	-29.5		30.72	3332.11	30.72	13.5		27.72	555	30.72	-946		27.72	-16.9721
					27.74	2438.33	30.74	135.108										--	--	--	--		27.74	4448.9	26.74	3		30.74	601.594	26.72	16		30.74	2044.8	30.74	120.5		30.74	3371.82	30.74	16.5		27.74	608.333	30.74	-960.667		27.74	-21.8163
					27.76	2441.67	30.76	143.131										--	--	--	--		27.76	4562.67	26.76	2		30.76	601.382	26.74	16.5		30.76	2039.24	30.76	139.5		30.76	3384.03	30.76	21.5		27.76	563.333	30.76	-970		27.76	-19.8712
					27.78	2435	30.78	152.68										--	--	--	--		27.78	4443.1	26.78	2		30.78	600	26.76	18		30.78	2027.79	30.78	5		30.78	3372.07	30.78	29		27.78	553.333	30.78	-976		27.78	-42.0169
					27.8	2346.67	30.8	165.39										--	--	--	--		27.8	4501.88	26.8	2		30.8	597.857	26.78	21.5		30.8	2004.37	30.8	-156		30.8	3416.79	30.8	43		27.8	571.667	30.8	-980		27.8	-9.84602
					27.82	2293.33	30.82	182.099										--	--	--	--		27.82	4517.32	26.82	1		30.82	594.726	26.8	27.5		30.82	2003.63	30.82	-275.5		30.82	3423.16	30.82	65		27.82	533.333	30.82	-983.333		27.82	-15.3099
					27.84	2411.67	30.84	205.012										--	--	--	--		27.84	4556.08	26.84	1		30.84	593.697	26.82	34.5		30.84	1999.2	30.84	-351		30.84	3388.71	30.84	98.5		27.84	540	30.84	-986		27.84	-16.3809
					27.86	2426.67	30.86	237.108										--	--	--	--		27.86	4508.19	26.86	1		30.86	590.152	26.84	36		30.86	1995.86	30.86	-395.5		30.86	3517.58	30.86	136.5		27.86	510	30.86	-988		27.86	-42.6014
					27.88	2431.67	30.88	280.946										--	--	--	--		27.88	4511.95	26.88	1		30.88	590.987	26.86	32.5		30.88	1986.98	30.88	-422		30.88	3456.46	30.88	154		27.88	561.667	30.88	-989.333		27.88	-82.3872
					27.9	2441.67	30.9	336.306										--	--	--	--		27.9	4655.72	26.9	1		30.9	591.374	26.88	29.5		30.9	1995.45	30.9	-437.5		30.9	3411.17	30.9	132		27.9	516.667	30.9	-990.667		27.9	-60.1338
					27.92	2510	30.92	395.295										--	--	--	--		27.92	4509.5	26.92	1		30.92	591.104	26.9	29		30.92	1989.5	30.92	-447		30.92	3455.05	30.92	94		27.92	603.333	30.92	-991.333		27.92	-16.3573
					27.94	2330	30.94	435.156										--	--	--	--		27.94	4634.93	26.94	1		30.94	594.174	26.92	29		30.94	1974.88	30.94	-452		30.94	3553.09	30.94	63.5		27.94	520	30.94	-992		27.94	5.6876
					27.96	2345	30.96	439.542										--	--	--	--		27.96	4557.03	26.96	1		30.96	590.398	26.94	27		30.96	1975.76	30.96	-452		30.96	3510.3	30.96	44		27.96	570	30.96	-992.667		27.96	22.407
					27.98	2343.33	30.98	436.431										--	--	--	--		27.98	4432.47	26.98	1		30.98	589.076	26.96	23		30.98	1982.86	30.98	-447		30.98	3545.02	30.98	33.5		27.98	528.333	30.98	-992.667		27.98	14.2931
					28	2343.33	31	458.433										--	--	--	--		28	4619.57	27	1		31	590.024	26.98	18.5		31	1969.44	31	-438		31	3492.23	31	29.5		28	571.667	31	-993.333		28	-4.23218
					28.02	2265	31.02	504.261										--	--	--	--		28.02	4483.34	27.02	1		31.02	587.673	27	16		31.02	1952.45	31.02	-430.5		31.02	3434.44	31.02	30.5		28.02	586.667	31.02	-993.333		28.02	-33.6657
					28.04	2381.67	31.04	536.646										--	--	--	--		28.04	4550.44	27.04	1		31.04	584.836	27.02	15		31.04	1951.97	31.04	-435		31.04	3359.98	31.04	35.5		28.04	583.333	31.04	-994		28.04	-31.6485
					28.06	2275	31.06	511.467										--	--	--	--		28.06	4459.21	27.06	1		31.06	583.825	27.04	16.5		31.06	1956.54	31.06	-449		31.06	3378.02	31.06	39.5		28.06	551.667	31.06	-994		28.06	-2.37448
					28.08	2496.67	31.08	441.399										--	--	--	--		28.08	4526.32	27.08	1		31.08	584.777	27.06	19.5		31.08	1964.8	31.08	-463		31.08	3358.57	31.08	37.5		28.08	550	31.08	-994		28.08	28.2201
					28.1	2371.67	31.1	365.934										--	--	--	--		28.1	4515.08	27.1	1		31.1	581.744	27.08	26		31.1	1966.48	31.1	-473		31.1	3298.28	31.1	29.5		28.1	575	31.1	-994		28.1	28.7858
					28.12	2346.67	31.12	303.624										--	--	--	--		28.12	4390.52	27.12	1		31.12	581.748	27.1	36		31.12	1955.62	31.12	-479		31.12	3346.32	31.12	21		28.12	561.667	31.12	-994		28.12	32.2391
					28.14	2341.67	31.14	258.042										--	--	--	--		28.14	4595.96	27.14	1		31.14	583.088	27.12	47.5		31.14	1967.88	31.14	-483.5		31.14	3281.03	31.14	15		28.14	540	31.14	-994.667		28.14	11.9247
					28.16	2383.33	31.16	226.872										--	--	--	--		28.16	4494.73	27.16	1		31.16	584.161	27.14	53.5		31.16	1979.09	31.16	-486		31.16	3229.91	31.16	11.5		28.16	560	31.16	-994.667		28.16	-4.96348
					28.18	2338.33	31.18	205.962										--	--	--	--		28.18	4476.83	27.18	1		31.18	590.129	27.16	49		31.18	1998.6	31.18	-488		31.18	3229.62	31.18	9		28.18	545	31.18	-994		28.18	-2.46509
					28.2	2366.67	31.2	191.746										--	--	--	--		28.2	4580.6	27.2	1		31.2	591.417	27.18	40.5		31.2	2016.43	31.2	-489.5		31.2	3204.33	31.2	7.5		28.2	561.667	31.2	-994		28.2	5.46716
					28.22	2308.33	31.22	181.991										--	--	--	--		28.22	4417.7	27.22	1		31.22	591.965	27.2	35.5		31.22	2020.13	31.22	-490.5		31.22	3216.54	31.22	6.5		28.22	588.333	31.22	-993.333		28.22	28.672
					28.24	2345	31.24	175.454										--	--	--	--		28.24	4509.81	27.24	1		31.24	594.772	27.22	36.5		31.24	2016.58	31.24	-491.5		31.24	3120.42	31.24	5.5		28.24	586.667	31.24	-993.333		28.24	17.0214
					28.26	2335	31.26	171.421										--	--	--	--		28.26	4480.24	27.26	2		31.26	595.832	27.24	42.5		31.26	2002.71	31.26	-492.5		31.26	3185.96	31.26	5		28.26	578.333	31.26	-992.667		28.26	2.74608
					28.28	2315	31.28	169.444										--	--	--	--		28.28	4552.35	27.28	2		31.28	598.52	27.26	52		31.28	1980.04	31.28	-493		31.28	3191.5	31.28	5		28.28	531.667	31.28	-991.333		28.28	12.5128
					28.3	2403.33	31.3	169.227										--	--	--	--		28.3	4472.79	27.3	2		31.3	596.938	27.28	56		31.3	1989.99	31.3	-493.5		31.3	3165.38	31.3	4.5		28.3	551.667	31.3	-990.667		28.3	-4.91357
					28.32	2348.33	31.32	170.577										--	--	--	--		28.32	4483.22	27.32	2		31.32	601.202	27.3	50.5		31.32	1982.34	31.32	-494		31.32	3206.76	31.32	4.5		28.32	586.667	31.32	-989.333		28.32	-18.0414
					28.34	2283.33	31.34	173.381										--	--	--	--		28.34	4518.66	27.34	3		31.34	599.939	27.32	42.5		31.34	1976.31	31.34	-494.5		31.34	3143.14	31.34	4		28.34	528.333	31.34	-987.333		28.34	-2.85756
					28.36	2311.67	31.36	177.585										--	--	--	--		28.36	4564.09	27.36	3		31.36	599.368	27.34	38.5		31.36	1998.24	31.36	-495		31.36	3211.18	31.36	4		28.36	586.667	31.36	-984.667		28.36	-13.5313
					28.38	2361.67	31.38	183.196										--	--	--	--		28.38	4512.86	27.38	4		31.38	600.783	27.36	35		31.38	1976.52	31.38	-495		31.38	3148.39	31.38	4		28.38	558.333	31.38	-981.333		28.38	-0.25972
					28.4	2386.67	31.4	190.273										--	--	--	--		28.4	4556.63	27.4	5		31.4	597.206	27.38	31		31.4	1984.88	31.4	-495.5		31.4	3158.94	31.4	4		28.4	570	31.4	-976		28.4	-13.7857
					28.42	2325	31.42	198.932										--	--	--	--		28.42	4525.4	27.42	6		31.42	598.722	27.4	27		31.42	1998.26	31.42	-495.5		31.42	3168.65	31.42	4.5		28.42	596.667	31.42	-968		28.42	26.2961
					28.44	2291.67	31.44	209.355										--	--	--	--		28.44	4484.17	27.44	8		31.44	595.918	27.42	25		31.44	1995.7	31.44	-495.5		31.44	3112.52	31.44	4.5		28.44	606.667	31.44	-954		28.44	34.4673
					28.46	2343.33	31.46	221.802										--	--	--	--		28.46	4539.61	27.46	12		31.46	593.781	27.44	25.5		31.46	1986.87	31.46	-496		31.46	3124.73	31.46	4.5		28.46	601.667	31.46	-930.667		28.46	24.2253
					28.48	2333.33	31.48	236.634										--	--	--	--		28.48	4550.04	27.48	18		31.48	592.506	27.46	28.5		31.48	1981.43	31.48	-496		31.48	3196.94	31.48	5		28.48	590	31.48	-894		28.48	-8.3628
					28.5	2403.33	31.5	254.351										--	--	--	--		28.5	4562.15	27.5	27		31.5	589.174	27.48	35.5		31.5	1979.92	31.5	-496		31.5	3181.65	31.5	5.5		28.5	648.333	31.5	-844.667		28.5	-15.6119
					28.52	2400	31.52	275.644										--	--	--	--		28.52	4485.91	27.52	40		31.52	589.682	27.5	47		31.52	1983.47	31.52	-496		31.52	3170.53	31.52	5.5		28.52	680	31.52	-804.667		28.52	-30.4422
					28.54	2390	31.54	301.503										--	--	--	--		28.54	4533.02	27.54	51		31.54	591.49	27.52	67.5		31.54	1980.05	31.54	-496		31.54	3101.08	31.54	6.5		28.54	655	31.54	-811.333		28.54	-9.66003
					28.56	2363.33	31.56	333.438										--	--	--	--		28.56	4425.12	27.56	52		31.56	590.35	27.54	98.5		31.56	1979.7	31.56	-496		31.56	3211.62	31.56	7		28.56	685	31.56	-857.333		28.56	-20.293
					28.58	2391.67	31.58	373.566										--	--	--	--		28.58	4438.89	27.58	42		31.58	589.656	27.56	137		31.58	1980.44	31.58	-496		31.58	3145.5	31.58	8		28.58	646.667	31.58	-904.667		28.58	26.6146
					28.6	2430	31.6	427.284										--	--	--	--		28.6	4470.99	27.6	30		31.6	587.372	27.58	164		31.6	1988.3	31.6	-496		31.6	3205.21	31.6	9		28.6	685	31.6	-937.333		28.6	24.8224
					28.62	2473.33	31.62	501.411										--	--	--	--		28.62	4431.43	27.62	20		31.62	585.605	27.6	159		31.62	2005.25	31.62	-496		31.62	3219.92	31.62	11		28.62	668.333	31.62	-958		28.62	24.2637
					28.64	2380	31.64	605.133										--	--	--	--		28.64	4525.2	27.64	14		31.64	584.41	27.62	129		31.64	2021.4	31.64	-496		31.64	3153.79	31.64	13		28.64	680	31.64	-970		28.64	22.7239
					28.66	2460	31.66	744.954										--	--	--	--		28.66	4480.64	27.66	10		31.66	584.589	27.64	95		31.66	2016.76	31.66	-496		31.66	3205.17	31.66	16		28.66	723.333	31.66	-978		28.66	17.7562
					28.68	2330	31.68	916.869										--	--	--	--		28.68	4479.4	27.68	7		31.68	580.696	27.66	70.5		31.68	2015.35	31.68	-495.5		31.68	3242.38	31.68	20		28.68	693.333	31.68	-982.667		28.68	26.5907
					28.7	2385	31.7	1093.12										--	--	--	--		28.7	4564.84	27.7	6		31.7	581.643	27.68	58		31.7	2013.03	31.7	-495.5		31.7	3331.26	31.7	26.5		28.7	680	31.7	-985.333		28.7	30.2007
					28.72	2361.67	31.72	1199.04										--	--	--	--		28.72	4595.28	27.72	5		31.72	579.224	27.7	53.5		31.72	2016.6	31.72	-495		31.72	3291.81	31.72	37		28.72	658.333	31.72	-988		28.72	-24.2416
					28.74	2390	31.74	1155.1										--	--	--	--		28.74	4579.04	27.74	4		31.74	578.675	27.72	52		31.74	1997.84	31.74	-494.5		31.74	3284.02	31.74	55		28.74	655	31.74	-989.333		28.74	-57.8741
					28.76	2345	31.76	1010.84										--	--	--	--		28.76	4514.48	27.76	4		31.76	578.249	27.74	51.5		31.76	1978.37	31.76	-493.5		31.76	3344.56	31.76	84		28.76	618.333	31.76	-990.667		28.76	-32.806
					28.78	2348.33	31.78	869.928										--	--	--	--		28.78	4464.92	27.78	4		31.78	577.262	27.76	54.5		31.78	1987.02	31.78	-492.5		31.78	3386.77	31.78	128		28.78	605	31.78	-992		28.78	-25.0247
					28.8	2350	31.8	778.386										--	--	--	--		28.8	4527.02	27.8	3		31.8	580.328	27.78	60.5		31.8	1985.52	31.8	-491		31.8	3393.98	31.8	178.5		28.8	696.667	31.8	-992.667		28.8	-0.88774
					28.82	2318.33	31.82	721.053										--	--	--	--		28.82	4525.79	27.82	4		31.82	580.599	27.8	63.5		31.82	2002.62	31.82	-488.5		31.82	3392.02	31.82	202.5		28.82	556.667	31.82	-993.333		28.82	22.9108
					28.84	2311.67	31.84	650.016										--	--	--	--		28.84	4456.22	27.84	4		31.84	579.459	27.82	58		31.84	1991.98	31.84	-484		31.84	3316.73	31.84	173		28.84	576.667	31.84	-993.333		28.84	70.9144
					28.86	2251.67	31.86	558.864										--	--	--	--		28.86	4500	27.86	4		31.86	581.968	27.84	49		31.86	2001.79	31.86	-477		31.86	3396.44	31.86	122		28.86	545	31.86	-994		28.86	95.8456
					28.88	2390	31.88	472.179										--	--	--	--		28.88	4590.59	27.88	5		31.88	579.23	27.86	41.5		31.88	1994.84	31.88	-465.5		31.88	3374.49	31.88	79.5		28.88	555	31.88	-994		28.88	83.6043
					28.9	2345	31.9	401.553										--	--	--	--		28.9	4441.17	27.9	6		31.9	582.862	27.88	38.5		31.9	1987.29	31.9	-449.5		31.9	3340.03	31.9	52		28.9	610	31.9	-994.667		28.9	40.9243
					28.92	2336.67	31.92	347.646										--	--	--	--		28.92	4476.76	27.92	8		31.92	584.115	27.9	40		31.92	1964.84	31.92	-436		31.92	3352.24	31.92	35.5		28.92	603.333	31.92	-994.667		28.92	77.6157
					28.94	2360	31.94	307.224										--	--	--	--		28.94	4382.35	27.94	11		31.94	584.528	27.92	47.5		31.94	1952.24	31.94	-436.5		31.94	3343.62	31.94	25.5		28.94	505	31.94	-994.667		28.94	45.1939
					28.96	2326.67	31.96	276.301										--	--	--	--		28.96	4459.59	27.96	16		31.96	582.721	27.94	61.5		31.96	1952.75	31.96	-450.5		31.96	3288.33	31.96	19		28.96	526.667	31.96	-994.667		28.96	-3.22388
					28.98	2225	31.98	251.727										--	--	--	--		28.98	4485.18	27.98	24		31.98	584.991	27.96	84		31.98	1954.27	31.98	-466		31.98	3237.21	31.98	15		28.98	546.667	31.98	-994.667		28.98	-14.2665
					29	2316.67	32	231.504										--	--	--	--		29	4567.44	28	30		32	586.336	27.98	118.5		32	1944.38	32	-477.5		32	3297.75	32	12.5		29	490	32	-994		29	-10.1423
					29.02	2385	32.02	214.452										--	--	--	--		29.02	4443.02	28.02	31		32.02	587.676	28	154		32.02	1942.26	32.02	-484.5		32.02	3256.63	32.02	10		29.02	540	32.02	-994		29.02	-5.82432
					29.04	2335	32.04	199.836										--	--	--	--		29.04	4490.28	28.04	27		32.04	587.305	28.02	165.5		32.04	1939.37	32.04	-488.5		32.04	3245.5	32.04	8.5		29.04	526.667	32.04	-994		29.04	-15.0135
					29.06	2165	32.06	187.154										--	--	--	--		29.06	4492.52	28.06	20		32.06	589.181	28.04	142.5		32.06	1910.77	32.06	-491		32.06	3243.55	32.06	7.5		29.06	531.667	32.06	-993.333		29.06	6.9449
					29.08	2295	32.08	176.036										--	--	--	--		29.08	4513.11	28.08	14		32.08	588.661	28.06	107.5		32.08	1929.55	32.08	-492.5		32.08	3144.93	32.08	6.5		29.08	600	32.08	-993.333		29.08	57.9146
					29.1	2308.33	32.1	166.206										--	--	--	--		29.1	4433.7	28.1	9		32.1	596.048	28.08	78.5		32.1	1934.55	32.1	-493.5		32.1	3206.31	32.1	5.5		29.1	518.333	32.1	-992.667		29.1	93.6527
					29.12	2396.67	32.12	157.448										--	--	--	--		29.12	4479.28	28.12	7		32.12	593.153	28.1	61.5		32.12	1896.87	32.12	-494		32.12	3130.18	32.12	5		29.12	538.333	32.12	-992		29.12	83.5033
					29.14	2225	32.14	149.594										--	--	--	--		29.14	4531.54	28.14	5		32.14	592.564	28.12	54.5		32.14	1890.64	32.14	-494.5		32.14	3159.06	32.14	4.5		29.14	538.333	32.14	-991.333		29.14	93.3701
					29.16	2356.67	32.16	142.509										--	--	--	--		29.16	4552.13	28.16	4		32.16	594.664	28.14	52.5		32.16	1875.72	32.16	-495		32.16	3107.1	32.16	4.5		29.16	628.333	32.16	-990		29.16	82.8482
					29.18	2190	32.18	136.083										--	--	--	--		29.18	4464.38	28.18	4		32.18	596.215	28.16	49		32.18	1869.94	32.18	-495		32.18	3148.48	32.18	4		29.18	503.333	32.18	-988.667		29.18	73.205
					29.2	2286.67	32.2	132										--	--	--	--		29.2	4534.97	28.2	4		32.2	600	28.18	44.5		32.2	1874.46	32.2	-495		32.2	3177.36	32.2	4		29.2	606.667	32.2	-986.667		29.2	73.706
					29.22	2301.67	32.22	132										--	--	--	--		29.22	4392.22	28.22	4		32.22	600.675	28.2	42.5		32.22	1867.49	32.22	-495		32.22	3187.07	32.22	3.5		29.22	573.333	32.22	-984		29.22	95.9584
					29.24	2320	32.24	132										--	--	--	--		29.24	4431.14	28.24	4		32.24	600.633	28.22	41.5		32.24	1863.11	32.24	-495		32.24	3084.28	32.24	4		29.24	555	32.24	-980.667		29.24	121.423
					29.26	2316.67	32.26	132										--	--	--	--		29.26	4446.73	28.26	4		32.26	601.135	28.24	37		32.26	1863.92	32.26	-495		32.26	3128.99	32.26	4		29.26	585	32.26	-976		29.26	180.257
					29.28	2316.67	32.28	132										--	--	--	--		29.28	4462.32	28.28	4		32.28	599.055	28.26	30		32.28	1861.15	32.28	-494		32.28	3110.37	32.28	4.5		29.28	585	32.28	-969.333		29.28	178.463
					29.3	2345	32.3	132										--	--	--	--		29.3	4386.23	28.3	5		32.3	600.831	28.28	24		32.3	1855.71	32.3	-493.5		32.3	3081.74	32.3	5.5		29.3	583.333	32.3	-959.333		29.3	186.685
					29.32	2295	32.32	132										--	--	--	--		29.32	4485.15	28.32	6		32.32	601.352	28.3	20		32.32	1836.53	32.32	-492		32.32	3083.95	32.32	7.5		29.32	606.667	32.32	-942.667		29.32	185.672
					29.34	2238.33	32.34	132										--	--	--	--		29.34	4484.07	28.34	8		32.34	602.127	28.32	19		32.34	1828.19	32.34	-490		32.34	3140.33	32.34	9.5		29.34	633.333	32.34	-914		29.34	178.265
					29.36	2318.33	32.36	132										--	--	--	--		29.36	4426.32	28.36	11		32.36	598.738	28.34	20		32.36	1830.46	32.36	-486.5		32.36	3105.87	32.36	12		29.36	646.667	32.36	-868		29.36	216.11
					29.38	2323.33	32.38	132										--	--	--	--		29.38	4553.58	28.38	17		32.38	599.159	28.36	21.5		32.38	1832.66	32.38	-481		32.38	3092.25	32.38	12.5		29.38	631.667	32.38	-800.667		29.38	246.653
					29.4	2365	32.4	132										--	--	--	--		29.4	4507.49	28.4	25		32.4	596.479	28.38	24.5		32.4	1824.35	32.4	-471.5		32.4	3107.79	32.4	10		29.4	675	32.4	-730		29.4	281.548
					29.42	2216.67	32.42	132										--	--	--	--		29.42	4528.08	28.42	37		32.42	600.414	28.4	29		32.42	1799.97	32.42	-457.5		32.42	3101.68	32.42	7		29.42	791.667	32.42	-710		29.42	303.024
					29.44	2111.67	32.44	132										--	--	--	--		29.44	4487.01	28.44	47		32.44	603.05	28.42	35		32.44	1813.94	32.44	-440.5		32.44	3129.72	32.44	5		29.44	771.667	32.44	-763.333		29.44	278.914
					29.46	2208.33	32.46	132										--	--	--	--		29.46	4454.25	28.46	47		32.46	604.851	28.44	38.5		32.46	1830.56	32.46	-431		32.46	3106.93	32.46	3.5		29.46	891.667	32.46	-837.333		29.46	281.394
					29.48	2215	32.48	132										--	--	--	--		29.48	4543.18	28.48	38		32.48	602.975	28.46	35.5		32.48	1827.2	32.48	-439		32.48	3127.47	32.48	3		29.48	978.333	32.48	-894		29.48	262.48
					29.5	2270	32.5	132										--	--	--	--		29.5	4448.77	28.5	27		32.5	604.103	28.48	28		32.5	1843.17	32.5	-456		32.5	3105.52	32.5	2.5		29.5	1003.33	32.5	-930.667		29.5	262.268
					29.52	2316.67	32.52	132										--	--	--	--		29.52	4482.68	28.52	18		32.52	608.564	28.5	21.5		32.52	1849.21	32.52	-470.5		32.52	3069.39	32.52	2		29.52	1046.67	32.52	-952.667		29.52	262.329
					29.54	2426.67	32.54	132										--	--	--	--		29.54	4506.6	28.54	12		32.54	611.141	28.52	17.5		32.54	1863.54	32.54	-480		32.54	3122.44	32.54	2		29.54	1215	32.54	-965.333		29.54	277.922
					29.56	2353.33	32.56	132										--	--	--	--		29.56	4537.19	28.56	8		32.56	611.669	28.54	15.5		32.56	1861.05	32.56	-485.5		32.56	3073.81	32.56	2		29.56	1173.33	32.56	-973.333		29.56	266.677
					29.58	2316.67	32.58	132										--	--	--	--		29.58	4482.77	28.58	6		32.58	615.567	28.56	15.5		32.58	1869.5	32.58	-489		32.58	3101.86	32.58	1.5		29.58	1205	32.58	-978.667		29.58	244.632
					29.6	2221.67	32.6	132										--	--	--	--		29.6	4590.03	28.6	5		32.6	616.031	28.58	16		32.6	1863.34	32.6	-491		32.6	3119.9	32.6	1.5		29.6	1361.67	32.6	-982.667		29.6	174.649
					29.62	2233.33	32.62	132										--	--	--	--		29.62	4365.61	28.62	4		32.62	617.444	28.6	18		32.62	1871.42	32.62	-492		32.62	3131.28	32.62	1.5		29.62	1240	32.62	-986		29.62	152.034
					29.64	2306.67	32.64	132										--	--	--	--		29.64	4386.2	28.64	3		32.64	616.993	28.62	21.5		32.64	1884.21	32.64	-493		32.64	3086.82	32.64	1.5		29.64	1261.67	32.64	-988		29.64	131.819
					29.66	2191.67	32.66	132										--	--	--	--		29.66	4553.46	28.66	3		32.66	620.463	28.64	27.5		32.66	1893.73	32.66	-493.5		32.66	3074.03	32.66	1.5		29.66	1216.67	32.66	-989.333		29.66	109.109
					29.68	2385	32.68	132										--	--	--	--		29.68	4439.04	28.68	2		32.68	620.249	28.66	34.5		32.68	1904.6	32.68	-493.5		32.68	3057.91	32.68	1.5		29.68	1088.33	32.68	-990.667		29.68	77.8
					29.7	2235	32.7	132										--	--	--	--		29.7	4482.96	28.7	2		32.7	624.268	28.68	37		32.7	1919.75	32.7	-493.5		32.7	3129.29	32.7	1.5		29.7	991.667	32.7	-992		29.7	43.069
					29.72	2241.67	32.72	132										--	--	--	--		29.72	4410.22	28.72	2		32.72	624.912	28.7	33.5		32.72	1898.72	32.72	-493		32.72	3129	32.72	1.5		29.72	928.333	32.72	-992.667		29.72	23.895
					29.74	2336.67	32.74	132										--	--	--	--		29.74	4437.46	28.74	2		32.74	627.4	28.72	28.5		32.74	1884.71	32.74	-493		32.74	3067.87	32.74	1.5		29.74	926.667	32.74	-993.333		29.74	-15.1857
					29.76	2276.67	32.76	132										--	--	--	--		29.76	4403.05	28.76	1		32.76	628.194	28.74	26		32.76	1893.98	32.76	-492		32.76	3118.42	32.76	1.5		29.76	840	32.76	-994		29.76	-38.4791
					29.78	2290	32.78	132										--	--	--	--		29.78	4418.64	28.78	1		32.78	626.513	28.76	27.5		32.78	1876.82	32.78	-491.5		32.78	3098.13	32.78	1.5		29.78	748.333	32.78	-994.667		29.78	-44.0173
					29.8	2283.33	32.8	132										--	--	--	--		29.8	4470.89	28.8	1		32.8	624.934	28.78	32.5		32.8	1856.34	32.8	-490		32.8	3039.51	32.8	1.5		29.8	753.333	32.8	-994.667		29.8	-30.0106
					29.82	2310	32.82	132										--	--	--	--		29.82	4441.48	28.82	1		32.82	625.324	28.8	42		32.82	1858.62	32.82	-488.5		32.82	3019.22	32.82	1.5		29.82	661.667	32.82	-995.333		29.82	-1.421
					29.84	2323.33	32.84	132										--	--	--	--		29.84	4433.74	28.84	1		32.84	628.539	28.82	57.5		32.84	1825.84	32.84	-486		32.84	3027.26	32.84	1.5		29.84	616.667	32.84	-995.333		29.84	39.7081
					29.86	2195	32.86	132										--	--	--	--		29.86	4432.65	28.86	1		32.86	627.688	28.84	77.5		32.86	1819.96	32.86	-482.5		32.86	3081.14	32.86	1.5		29.86	690	32.86	-996		29.86	48.3399
					29.88	2355	32.88	132										--	--	--	--		29.88	4386.57	28.88	1		32.88	623.161	28.86	90.5		32.88	1819.35	32.88	-477		32.88	3054.18	32.88	1.5		29.88	630	32.88	-996		29.88	105.161
					29.9	2485	32.9	132										--	--	--	--		29.9	4448.82	28.9	1		32.9	620.414	28.88	83.5		32.9	1824.28	32.9	-467		32.9	2992.23	32.9	1.5		29.9	625	32.9	-996		29.9	107.573
					29.92	2341.67	32.92	132										--	--	--	--		29.92	4397.74	28.92	1		32.92	617.418	28.9	63.5		32.92	1815.77	32.92	-451		32.92	3062.77	32.92	1.5		29.92	581.667	32.92	-996		29.92	129.446
					29.94	2320	32.94	132										--	--	--	--		29.94	4435	28.94	1		32.94	615.303	28.92	44		32.94	1800.03	32.94	-426		32.94	3027.48	32.94	1.5		29.94	551.667	32.94	-996		29.94	92.1112
					29.96	2331.67	32.96	132										--	--	--	--		29.96	4497.25	28.96	1		32.96	612.712	28.94	30		32.96	1793.35	32.96	-395		32.96	3055.53	32.96	1.5		29.96	588.333	32.96	-996		29.96	81.6813
					29.98	2263.33	32.98	132										--	--	--	--		29.98	4414.5	28.98	1		32.98	609.037	28.96	21.5		32.98	1802.6	32.98	-373.5		32.98	3101.07	32.98	2		29.98	563.333	32.98	-996		29.98	62.8163
					30	2446.67	33	132										--	--	--	--		30	4368.43	29	1		33	606.291	28.98	16.5		33	1790.54	33	-383.5		33	3095.78	33	2		30	616.667	33	-996		30	59.2551
					30.02	2293.33	33.02	132										--	--	--	--		30.02	4405.67	29.02	1		33.02	606.403	29	14		33.02	1790.49	33.02	-413		33.02	3018.82	33.02	2		30.02	580	33.02	-996		30.02	49.0054
					30.04	2391.67	33.04	132										--	--	--	--		30.04	4506.26	29.04	1		33.04	600	29.02	12.5		33.04	1806.49	33.04	-439.5		33.04	3158.53	33.04	2.5		30.04	555	33.04	-996		30.04	64.4923
					30.06	2348.33	33.06	132										--	--	--	--		30.06	4478.52	29.06	1		33.06	602.852	29.04	12.5		33.06	1808.19	33.06	-457		33.06	3057.41	33.06	2.5		30.06	605	33.06	-995.333		30.06	32.9514
					30.08	2463.33	33.08	132										--	--	--	--		30.08	4394.1	29.08	1		33.08	602.19	29.06	12.5		33.08	1811.14	33.08	-467		33.08	3133.79	33.08	3		30.08	566.667	33.08	-994.667		30.08	-3.27892
					30.1	2386.67	33.1	132										--	--	--	--		30.1	4459.69	29.1	1		33.1	600.94	29.08	11.5		33.1	1817.9	33.1	-471.5		33.1	3116.83	33.1	3.5		30.1	593.333	33.1	-994		30.1	19.1272
					30.12	2381.67	33.12	132										--	--	--	--		30.12	4325.28	29.12	1		33.12	598.531	29.1	10.5		33.12	1830.96	33.12	-472		33.12	3059.87	33.12	4		30.12	563.333	33.12	-993.333		30.12	37.7315
					30.14	2320	33.14	132										--	--	--	--		30.14	4484.19	29.14	1		33.14	595.724	29.12	9		33.14	1826.35	33.14	-468.5		33.14	3132.09	33.14	4.5		30.14	495	33.14	-991.333		30.14	49.1707
					30.16	2471.67	33.16	132										--	--	--	--		30.16	4526.45	29.16	1		33.16	593.808	29.14	8.5		33.16	1837.26	33.16	-460		33.16	3050.97	33.16	6		30.16	611.667	33.16	-989.333		30.16	137.66
					30.18	2403.33	33.18	132										--	--	--	--		30.18	4418.7	29.18	1		33.18	594.926	29.16	8.5		33.18	1853.96	33.18	-444.5		33.18	3128.18	33.18	7.5		30.18	583.333	33.18	-985.333		30.18	172.93
					30.2	2360	33.2	132										--	--	--	--		30.2	4549.29	29.2	1		33.2	594.699	29.18	9.5		33.2	1859.31	33.2	-419.5		33.2	3122.05	33.2	11		30.2	498.333	33.2	-979.333		30.2	195.985
					30.22	2343.33	33.22	132										--	--	--	--		30.22	4569.88	29.22	1		33.22	593.791	29.2	11		33.22	1862.12	33.22	-388		33.22	3146.76	33.22	16		30.22	596.667	33.22	-968.667		30.22	186.392
					30.24	2328.33	33.24	132										--	--	--	--		30.24	4423.79	29.24	1		33.24	597.727	29.22	14		33.24	1874.26	33.24	-368.5		33.24	3043.14	33.24	23.5		30.24	563.333	33.24	-952.667		30.24	158.998
					30.26	2391.67	33.26	132										--	--	--	--		30.26	4384.38	29.26	1		33.26	599.227	29.24	18.5		33.26	1881.8	33.26	-382		33.26	3116.18	33.26	31		30.26	535	33.26	-933.333		30.26	212.241
					30.28	2418.33	33.28	132										--	--	--	--		30.28	4448.3	29.28	1		33.28	599.945	29.26	24		33.28	1917.34	33.28	-414		33.28	3085.06	33.28	32.5		30.28	523.333	33.28	-922		30.28	209.669
					30.3	2420	33.3	132										--	--	--	--		30.3	4467.22	29.3	1		33.3	597.567	29.28	26.5		33.3	1926.58	33.3	-442.5		33.3	3116.44	33.3	27		30.3	586.667	33.3	-931.333		30.3	231.945
					30.32	2233.33	33.32	132										--	--	--	--		30.32	4434.47	29.32	2		33.32	599.114	29.3	23.5		33.32	1926.6	33.32	-462		33.32	3137.82	33.32	19		30.32	658.333	33.32	-950.667		30.32	279.048
					30.34	2318.33	33.34	132										--	--	--	--		30.34	4431.73	29.34	2		33.34	602.966	29.32	19		33.34	1924.62	33.34	-474		33.34	3121.69	33.34	13.5		30.34	640	33.34	-967.333		30.34	301.576
					30.36	2491.67	33.36	132										--	--	--	--		30.36	4453.98	29.36	2		33.36	603.451	29.34	16		33.36	1925.42	33.36	-481		33.36	3113.9	33.36	9.5		30.36	610	33.36	-978.667		30.36	261.089
					30.38	2348.33	33.38	132										--	--	--	--		30.38	4404.57	29.38	2		33.38	604.332	29.36	16		33.38	1913.92	33.38	-485		33.38	3167.78	33.38	7.5		30.38	623.333	33.38	-985.333		30.38	243.307
					30.4	2386.67	33.4	132										--	--	--	--		30.4	4491.82	29.4	1		33.4	603.441	29.38	18		33.4	1884.65	33.4	-488		33.4	3180.82	33.4	6.5		30.4	738.333	33.4	-989.333		30.4	198.403
					30.42	2305	33.42	132										--	--	--	--		30.42	4437.4	29.42	1		33.42	602.23	29.4	20.5		33.42	1884.18	33.42	-490		33.42	3161.37	33.42	6		30.42	786.667	33.42	-991.333		30.42	160.758
					30.44	2345	33.44	132										--	--	--	--		30.44	4426.33	29.44	1		33.44	601.055	29.42	20.5		33.44	1885.67	33.44	-491.5		33.44	3099.41	33.44	5.5		30.44	885	33.44	-993.333		30.44	136.044
					30.46	2423.33	33.46	132										--	--	--	--		30.46	4368.57	29.46	1		33.46	598.665	29.44	18.5		33.46	1861.15	33.46	-493		33.46	3129.12	33.46	5.5		30.46	923.333	33.46	-994.667		30.46	102.981
					30.48	2330	33.48	132										--	--	--	--		30.48	4317.5	29.48	1		33.48	601.051	29.46	18		33.48	1846.06	33.48	-493.5		33.48	3015.5	33.48	5.5		30.48	1011.67	33.48	-995.333		30.48	85.1781
					30.5	2336.67	33.5	132										--	--	--	--		30.5	4441.42	29.5	1		33.5	600.047	29.48	18		33.5	1831.5	33.5	-494.5		33.5	3143.55	33.5	5.5		30.5	963.333	33.5	-995.333		30.5	61.0117
					30.52	2321.67	33.52	132										--	--	--	--		30.52	4500.33	29.52	1		33.52	600.474	29.5	17		33.52	1834.6	33.52	-495		33.52	3118.26	33.52	6		30.52	1028.33	33.52	-996		30.52	2.429
					30.54	2341.67	33.54	132										--	--	--	--		30.54	4492.59	29.54	1		33.54	601.197	29.52	14		33.54	1841.05	33.54	-495.5		33.54	3158.8	33.54	6.5		30.54	1041.67	33.54	-996		30.54	13.7952
					30.56	2290	33.56	132										--	--	--	--		30.56	4388.18	29.56	1		33.56	597.189	29.54	11		33.56	1837.7	33.56	-495.5		33.56	3154.34	33.56	7		30.56	965	33.56	-996.667		30.56	4.25973
					30.58	2263.33	33.58	132										--	--	--	--		30.58	4412.09	29.58	1		33.58	598.207	29.56	8.5		33.58	1834.64	33.58	-496		33.58	3125.72	33.58	8		30.58	1056.67	33.58	-996.667		30.58	-2.67118
					30.6	2263.33	33.6	132										--	--	--	--		30.6	4481.02	29.6	1		33.6	596.329	29.58	6.5		33.6	1817.46	33.6	-496		33.6	3157.93	33.6	9		30.6	973.333	33.6	-996.667		30.6	40.4706
					30.62	2258.33	33.62	132										--	--	--	--		30.62	4498.27	29.62	1		33.62	594.578	29.6	5.5		33.62	1823.86	33.62	-496.5		33.62	3140.14	33.62	10.5		30.62	868.333	33.62	-997.333		30.62	48.4687
					30.64	2208.33	33.64	132										--	--	--	--		30.64	4413.85	29.64	2		33.64	591.151	29.62	5.5		33.64	1838.14	33.64	-496.5		33.64	3096.52	33.64	12.5		30.64	865	33.64	-997.333		30.64	89.9158
					30.66	2336.67	33.66	132										--	--	--	--		30.66	4527.78	29.66	2		33.66	591.949	29.64	5.5		33.66	1840	33.66	-496.5		33.66	3180.39	33.66	15		30.66	870	33.66	-997.333		30.66	45.9862
					30.68	2261.67	33.68	132										--	--	--	--		30.68	4465.03	29.68	3		33.68	594.8	29.66	6		33.68	1831.28	33.68	-496.5		33.68	3211.77	33.68	19		30.68	715	33.68	-997.333		30.68	13.1756
					30.7	2190	33.7	132										--	--	--	--		30.7	4387.28	29.7	4		33.7	592.194	29.68	6.5		33.7	1834.24	33.7	-497		33.7	3186.48	33.7	25		30.7	733.333	33.7	-997.333		30.7	-5.99265
					30.72	2218.33	33.72	132										--	--	--	--		30.72	4324.54	29.72	5		33.72	589.477	29.7	7.5		33.72	1848.19	33.72	-497		33.72	3187.86	33.72	35.5		30.72	623.333	33.72	-997.333		30.72	-14.8656
					30.74	2263.33	33.74	132										--	--	--	--		30.74	4400.12	29.74	6		33.74	592.654	29.72	8.5		33.74	1827.7	33.74	-497		33.74	3182.57	33.74	51.5		30.74	615	33.74	-997.333		30.74	-28.5723
					30.76	2276.67	33.76	138.832										--	--	--	--		30.76	4437.37	29.76	7		33.76	585.758	29.74	9		33.76	1841.01	33.76	-497		33.76	3213.95	33.76	76.5		30.76	643.333	33.76	-997.333		30.76	-32.3568
					30.78	2378.33	33.78	150.137										--	--	--	--		30.78	4406.3	29.78	7		33.78	582.72	29.76	10.5		33.78	1824.74	33.78	-496.5		33.78	3241.16	33.78	109		30.78	616.667	33.78	-996.667		30.78	-20.7587
					30.8	2243.33	33.8	163.683										--	--	--	--		30.8	4361.88	29.8	6		33.8	583.618	29.78	13		33.8	1832.26	33.8	-496.5		33.8	3227.53	33.8	133.5		30.8	573.333	33.8	-996.667		30.8	-17.0022
					30.82	2278.33	33.82	180.272										--	--	--	--		30.82	4429.13	29.82	5		33.82	580.91	29.8	17		33.82	1835.68	33.82	-496.5		33.82	3244.74	33.82	128		30.82	618.333	33.82	-996.667		30.82	-48.1667
					30.84	2296.67	33.84	201.28										--	--	--	--		30.84	4486.39	29.84	4		33.84	584.679	29.82	20		33.84	1839.06	33.84	-496.5		33.84	3285.29	33.84	102		30.84	520	33.84	-996		30.84	-22.1809
					30.86	2226.67	33.86	229.132										--	--	--	--		30.86	4476.97	29.86	3		33.86	585.152	29.84	22		33.86	1842.38	33.86	-496		33.86	3296.66	33.86	79.5		30.86	530	33.86	-996		30.86	-27.1353
					30.88	2278.33	33.88	267.568										--	--	--	--		30.88	4545.89	29.88	3		33.88	586.944	29.86	25		33.88	1874.28	33.88	-496		33.88	3259.62	33.88	69		30.88	590	33.88	-996		30.88	8.646
					30.9	2175	33.9	320.781										--	--	--	--		30.9	4563.15	29.9	3		33.9	589.499	29.88	28.5		33.9	1886.01	33.9	-495.5		33.9	3352.58	33.9	72.5		30.9	558.333	33.9	-995.333		30.9	36.6499
					30.92	2230	33.92	390.939										--	--	--	--		30.92	4398.73	29.92	4		33.92	594.114	29.9	28		33.92	1901.57	33.92	-495		33.92	3249.71	33.92	91		30.92	555	33.92	-994.667		30.92	67.678
					30.94	2308.33	33.94	474.027										--	--	--	--		30.94	4342.65	29.94	4		33.94	593.475	29.92	23.5		33.94	1926.78	33.94	-494.5		33.94	3335.17	33.94	125.5		30.94	536.667	33.94	-994		30.94	87.1685
					30.96	2351.67	33.96	550.44										--	--	--	--		30.96	4423.24	29.96	5		33.96	593.533	29.94	19		33.96	1925.1	33.96	-494		33.96	3370.63	33.96	169.5		30.96	558.333	33.96	-992.667		30.96	74.1054
					30.98	2320	33.98	580.383										--	--	--	--		30.98	4422.16	29.98	5		33.98	595.741	29.96	17		33.98	1925.61	33.98	-493		33.98	3381.09	33.98	193		30.98	571.667	33.98	-990.667		30.98	57.3703
					31	2370	34	559.887										--	--	--	--		31	4427.75	30	7		34	602.903	29.98	17.5		34	1946.87	34	-491.5		34	3330.71	34	168.5		31	520	34	-988		31	82.9654
					31.02	2313.33	34.02	539.706										--	--	--	--		31.02	4479.99	30.02	8		34.02	605.726	30	20		34.02	1949.79	34.02	-490		34.02	3344.51	34.02	121.5		31.02	520	34.02	-984		31.02	54.9223
					31.04	2323.33	34.04	550.242										--	--	--	--		31.04	4322.25	30.04	11		34.04	605.178	30.02	22.5		34.04	1959.28	34.04	-487.5		34.04	3289.96	34.04	81		31.04	520	34.04	-977.333		31.04	40.1198
					31.06	2206.67	34.06	569.862										--	--	--	--		31.06	4432.84	30.06	15		34.06	609.446	30.04	22.5		34.06	1946.96	34.06	-484		34.06	3314.59	34.06	54		31.06	578.333	34.06	-966		31.06	52.3517
					31.08	2263.33	34.08	547.464										--	--	--	--		31.08	4508.42	30.08	23		34.08	606.152	30.06	22		34.08	1942.31	34.08	-478		34.08	3348.38	34.08	37.5		31.08	518.333	34.08	-948.667		31.08	53.0264
					31.1	2361.67	34.1	477.189										--	--	--	--		31.1	4505.68	30.1	34		34.1	604.185	30.08	23		34.1	1946.72	34.1	-468		34.1	3254.67	34.1	28		31.1	526.667	34.1	-924.667		31.1	49.5157
					31.12	2335	34.12	396.315										--	--	--	--		31.12	4479.6	30.12	52		34.12	607.071	30.1	22.5		34.12	1933.54	34.12	-452		34.12	3278.46	34.12	22		31.12	525	34.12	-904.667		31.12	66.1124
					31.14	2310	34.14	327.036										--	--	--	--		31.14	4480.18	30.14	70		34.14	605.227	30.12	19		34.14	1915.01	34.14	-428		34.14	3194.76	34.14	18		31.14	570	34.14	-907.333		31.14	59.6515
					31.16	2280	34.16	274.507										--	--	--	--		31.16	4517.44	30.16	78		34.16	606.481	30.14	14.5		34.16	1908.2	34.16	-402		34.16	3175.22	34.16	15		31.16	536.667	34.16	-929.333		31.16	91.5447
					31.18	2328.33	34.18	237.059										--	--	--	--		31.18	4441.36	30.18	72		34.18	605.543	30.16	11		34.18	1899.31	34.18	-392.5		34.18	3203.18	34.18	13		31.18	545	34.18	-952.667		31.18	81.0934
					31.2	2313.33	34.2	210.676										--	--	--	--		31.2	4408.61	30.2	57		34.2	604.868	30.18	9		34.2	1916.24	34.2	-409.5		34.2	3178.63	34.2	11.5		31.2	548.333	34.2	-968.667		31.2	100.974
					31.22	2308.33	34.22	191.59										--	--	--	--		31.22	4334.2	30.22	40		34.22	602.085	30.2	8.5		34.22	1902.37	34.22	-435		34.22	3195.76	34.22	10		31.22	540	34.22	-978.667		31.22	110.56
					31.24	2301.67	34.24	177.311										--	--	--	--		31.24	4484.79	30.24	27		34.24	598.585	30.22	9		34.24	1892.29	34.24	-455		34.24	3192.88	34.24	9.5		31.24	591.667	34.24	-984.667		31.24	127.713
					31.26	2408.33	34.26	166.425										--	--	--	--		31.26	4400.37	30.26	18		34.26	598.354	30.24	11		34.26	1876.41	34.26	-467.5		34.26	3211.68	34.26	8.5		31.26	626.667	34.26	-988		31.26	127.103
					31.28	2380	34.28	158.127										--	--	--	--		31.28	4334.29	30.28	12		34.28	594.751	30.26	14		34.28	1857.78	34.28	-475.5		34.28	3128.8	34.28	8		31.28	633.333	34.28	-990.667		31.28	200.642
					31.3	2326.67	34.3	151.909										--	--	--	--		31.3	4291.55	30.3	9		34.3	592.775	30.28	18		34.3	1845.69	34.3	-480		34.3	3136.76	34.3	8		31.3	671.667	34.3	-992		31.3	246.446
					31.32	2326.67	34.32	147.432										--	--	--	--		31.32	4448.79	30.32	7		34.32	593.187	30.3	19		34.32	1843.11	34.32	-482.5		34.32	3143.05	34.32	7.5		31.32	671.667	34.32	-993.333		31.32	284.854
					31.34	2226.67	34.34	144.458										--	--	--	--		31.34	4499.38	30.34	6		34.34	589.722	30.32	16		34.34	1815.11	34.34	-483.5		34.34	3183.51	34.34	7.5		31.34	743.333	34.34	-994		31.34	283.572
					31.36	2356.67	34.36	142.822										--	--	--	--		31.36	4429.96	30.36	5		34.36	587.691	30.34	12		34.36	1789.33	34.36	-483.5		34.36	3121.47	34.36	7.5		31.36	743.333	34.36	-994.667		31.36	286.375
					31.38	2338.33	34.38	142.419										--	--	--	--		31.38	4548.89	30.38	4		34.38	583.066	30.36	9		34.38	1774.22	34.38	-481.5		34.38	3132.76	34.38	7.5		31.38	788.333	34.38	-994.667		31.38	261.926
					31.4	2331.67	34.4	143.186										--	--	--	--		31.4	4462.81	30.4	3		34.4	583.714	30.38	7		34.4	1764.04	34.4	-478		34.4	3186.55	34.4	7.5		31.4	783.333	34.4	-995.333		31.4	223.457
					31.42	2463.33	34.42	145.102										--	--	--	--		31.42	4340.06	30.42	3		34.42	580.188	30.4	6.5		34.42	1752.17	34.42	-471		34.42	3120.35	34.42	8		31.42	855	34.42	-995.333		31.42	166.187
					31.44	2378.33	34.44	148.182										--	--	--	--		31.44	4523.98	30.44	3		34.44	571.842	30.42	6.5		34.44	1748.18	34.44	-459.5		34.44	3132.47	34.44	8.5		31.44	886.667	34.44	-995.333		31.44	168.528
					31.46	2398.33	34.46	152.481										--	--	--	--		31.46	4492.9	30.46	2		34.46	571.823	30.44	7.5		34.46	1722.46	34.46	-440		34.46	3168.76	34.46	9.5		31.46	845	34.46	-995.333		31.46	152.932
					31.48	2496.67	34.48	158.099										--	--	--	--		31.48	4381.82	30.48	2		34.48	575.427	30.46	9.5		34.48	1728.5	34.48	-413		34.48	3185.06	34.48	10		31.48	771.667	34.48	-995.333		31.48	146.017
					31.5	2425	34.5	165.19										--	--	--	--		31.5	4399.07	30.5	2		34.5	573.669	30.48	12.5		34.5	1712	34.5	-389		34.5	3212.18	34.5	11.5		31.5	886.667	34.5	-995.333		31.5	133.581
					31.52	2441.67	34.52	173.975										--	--	--	--		31.52	4414.66	30.52	2		34.52	574.611	30.5	15.5		34.52	1714.34	34.52	-389.5		34.52	3195.14	34.52	13.5		31.52	793.333	34.52	-995.333		31.52	121.284
					31.54	2525	34.54	184.778										--	--	--	--		31.54	4288.58	30.54	2		34.54	573.434	30.52	16		34.54	1716.35	34.54	-414.5		34.54	3290.6	34.54	16		31.54	805	34.54	-994.667		31.54	155.336
					31.56	2518.33	34.56	198.082										--	--	--	--		31.56	4465.83	30.56	2		34.56	572.177	30.54	13.5		34.56	1725.16	34.56	-441.5		34.56	3216.06	34.56	20.5		31.56	766.667	34.56	-994.667		31.56	142.186
					31.58	2421.67	34.58	214.637										--	--	--	--		31.58	4486.42	30.58	2		34.58	570.642	30.56	11		34.58	1727.07	34.58	-461		34.58	3337.35	34.58	27		31.58	675	34.58	-994		31.58	117.752
					31.6	2628.33	34.6	235.642										--	--	--	--		31.6	4365.34	30.6	2		34.6	571.42	30.58	9.5		34.6	1727.36	34.6	-473		34.6	3209.47	34.6	39		31.6	645	34.6	-994		31.6	86.0162
					31.62	2525	34.62	262.589										--	--	--	--		31.62	4459.26	30.62	2		34.62	568.066	30.6	9		34.62	1737.33	34.62	-480.5		34.62	3341.6	34.62	57.5		31.62	673.333	34.62	-993.333		31.62	66.0622
					31.64	2476.67	34.64	297.531										--	--	--	--		31.64	4411.51	30.64	2		34.64	568.443	30.62	9.5		34.64	1756.97	34.64	-484.5		34.64	3306.23	34.64	85		31.64	556.667	34.64	-992.667		31.64	65.2215
					31.66	2551.67	34.66	342.591										--	--	--	--		31.66	4383.76	30.66	2		34.66	568.828	30.64	9.5		34.66	1779.81	34.66	-487		34.66	3343.35	34.66	113.5		31.66	588.333	34.66	-991.333		31.66	72.5985
					31.68	2568.33	34.68	398.964										--	--	--	--		31.68	4356.02	30.68	2		34.68	571.543	30.66	10		34.68	1796.42	34.68	-488.5		34.68	3344.64	34.68	121		31.68	590	34.68	-990.667		31.68	67.603
					31.7	2763.33	34.7	466.893										--	--	--	--		31.7	4433.27	30.7	2		34.7	569.044	30.68	10.5		34.7	1814.89	34.7	-489.5		34.7	3303.43	34.7	99.5		31.7	530	34.7	-989.333		31.7	63.5804
					31.72	2546.67	34.72	554.013										--	--	--	--		31.72	4425.52	30.72	2		34.72	566.241	30.7	10.5		34.72	1847.28	34.72	-490.5		34.72	3305.56	34.72	70.5		31.72	553.333	34.72	-987.333		31.72	60.4661
					31.74	2643.33	34.74	669.621										--	--	--	--		31.74	4434.45	30.74	2		34.74	563.739	30.72	9		34.74	1856.94	34.74	-490.5		34.74	3370.19	34.74	48		31.74	576.667	34.74	-985.333		31.74	45.0581
					31.76	2740	34.76	802.632										--	--	--	--		31.76	4451.69	30.76	2		34.76	559.188	30.74	7		34.76	1860.21	34.76	-490		34.76	3344.81	34.76	34		31.76	526.667	34.76	-982.667		31.76	24.1218
					31.78	2645	34.78	900.924										--	--	--	--		31.78	4517.28	30.78	2		34.78	559.527	30.76	6		34.78	1876.89	34.78	-489		34.78	3321.94	34.78	25.5		31.78	510	34.78	-979.333		31.78	8.54556
					31.8	2726.67	34.8	888.195										--	--	--	--		31.8	4482.87	30.8	3		34.8	554.288	30.78	5.5		34.8	1864.09	34.8	-487		34.8	3384.9	34.8	21		31.8	488.333	34.8	-974		31.8	15.9007
					31.82	2653.33	34.82	773.763										--	--	--	--		31.82	4330.12	30.82	3		34.82	550.945	30.8	5.5		34.82	1895.52	34.82	-484		34.82	3343.69	34.82	18.5		31.82	430	34.82	-966.667		31.82	39.2885
					31.84	2661.67	34.84	634.119										--	--	--	--		31.84	4380.71	30.84	4		34.84	550.51	30.82	6.5		34.84	1920.65	34.84	-478		34.84	3304.14	34.84	17		31.84	491.667	34.84	-955.333		31.84	-3.0379
					31.86	2570	34.86	512.094										--	--	--	--		31.86	4466.3	30.86	5		34.86	553.205	30.84	8		34.86	1941.86	34.86	-468		34.86	3342.1	34.86	16.5		31.86	478.333	34.86	-937.333		31.86	-6.05773
					31.88	2525	34.88	418.527										--	--	--	--		31.88	4483.55	30.88	6		34.88	552.53	30.86	10		34.88	1963.06	34.88	-453		34.88	3400.9	34.88	16.5		31.88	526.667	34.88	-906.667		31.88	15.2387
					31.9	2530	34.9	351.417										--	--	--	--		31.9	4317.47	30.9	9		34.9	552.235	30.88	13.5		34.9	1948.39	34.9	-433.5		34.9	3330.52	34.9	17		31.9	498.333	34.9	-856		31.9	37.479
					31.92	2598.33	34.92	303.951										--	--	--	--		31.92	4383.05	30.92	13		34.92	552.885	30.9	18		34.92	1940.68	34.92	-419.5		34.92	3339.31	34.92	18		31.92	508.333	34.92	-781.333		31.92	40.8577
					31.94	2591.67	34.94	269.32										--	--	--	--		31.94	4445.31	30.94	20		34.94	549.927	30.92	20		34.94	1946.55	34.94	-426		34.94	3329.77	34.94	19.5		31.94	521.667	34.94	-699.333		31.94	56.7045
					31.96	2510	34.96	242.912										--	--	--	--		31.96	4495.9	30.96	27		34.96	548.951	30.94	19.5		34.96	1947.82	34.96	-445.5		34.96	3351.07	34.96	21.5		31.96	505	34.96	-669.333		31.96	82.2482
					31.98	2501.67	34.98	222.116										--	--	--	--		31.98	4518.14	30.98	30		34.98	549.43	30.96	19.5		34.98	1958.39	34.98	-463		34.98	3389.86	34.98	24.5		31.98	446.667	34.98	-725.333		31.98	76.2123
					32	2405	35	205.469										--	--	--	--		32	4417.07	31	26		35	550.244	30.98	22		35	1961.44	35	-475.5		35	3404.48	35	28.5		32	550	35	-809.333		32	56.3387
					32.02	2341.67	35.02	192.069										--	--	--	--		32.02	4350.99	31.02	19		35.02	548.851	31	25.5		35.02	1943.79	35.02	-483		35.02	3459.11	35.02	34		32.02	551.667	35.02	-876		32.02	101.133
					32.04	2426.67	35.04	181.319										--	--	--	--		32.04	4439.9	31.04	13		35.04	554.579	31.02	26.5		35.04	1937.75	35.04	-487		35.04	3580.4	35.04	41.5		32.04	470	35.04	-918.667		32.04	117.61
					32.06	2411.67	35.06	172.81										--	--	--	--		32.06	4355.49	31.06	9		35.06	553.526	31.04	23.5		35.06	1949.51	35.06	-490		35.06	3586.69	35.06	53		32.06	516.667	35.06	-944.667		32.06	142.187
					32.08	2461.67	35.08	166.268										--	--	--	--		32.08	4402.75	31.08	7		35.08	557.538	31.06	20		35.08	1949.52	35.08	-491.5		35.08	3675.48	35.08	71		32.08	550	35.08	-960		32.08	156.655
					32.1	2300	35.1	161.523										--	--	--	--		32.1	4321.66	31.1	5		35.1	557.072	31.08	18		35.1	1926.35	35.1	-492.5		35.1	3590.94	35.1	101.5		32.1	546.667	35.1	-970		32.1	183.483
					32.12	2321.67	35.12	158.49										--	--	--	--		32.12	4450.59	31.12	4		35.12	560.311	31.1	16		35.12	1911.68	35.12	-493.5		35.12	3688.9	35.12	152.5		32.12	565	35.12	-976		32.12	231.486
					32.14	2343.33	35.14	157.166										--	--	--	--		32.14	4479.51	31.14	4		35.14	568.063	31.12	13.5		35.14	1905.65	35.14	-494		35.14	3786.03	35.14	232.5		32.14	608.333	35.14	-980.667		32.14	240.393
					32.16	2238.33	35.16	157.625										--	--	--	--		32.16	4403.42	31.16	4		35.16	572.277	31.14	11.5		35.16	1894.84	35.16	-494.5		35.16	3814.82	35.16	339		32.16	625	35.16	-984		32.16	270.014
					32.18	2243.33	35.18	160.028										--	--	--	--		32.18	4340.68	31.18	3		35.18	570.812	31.16	10.5		35.18	1886.38	35.18	-494.5		35.18	3824.44	35.18	426.5		32.18	663.333	35.18	-986		32.18	250.58
					32.2	2303.33	35.2	164.646										--	--	--	--		32.2	4404.59	31.2	3		35.2	575.223	31.18	11.5		35.2	1881.07	35.2	-494.5		35.2	3908.24	35.2	412		32.2	671.667	35.2	-988		32.2	223.492
					32.22	2141.67	35.22	171.901										--	--	--	--		32.22	4351.85	31.22	4		35.22	576.751	31.2	13		35.22	1873.31	35.22	-494.5		35.22	3956.2	35.22	315.5		32.22	770	35.22	-990		32.22	187.211
					32.24	2103.33	35.24	182.459										--	--	--	--		32.24	4460.77	31.24	4		35.24	574.722	31.22	15		35.24	1859.54	35.24	-494.5		35.24	3928.32	35.24	220		32.24	851.667	35.24	-990.667		32.24	134.032
					32.26	2258.33	35.26	197.459										--	--	--	--		32.26	4411.35	31.26	5		35.26	578.546	31.24	17.5		35.26	1855.86	35.26	-494		35.26	3915.45	35.26	157		32.26	871.667	35.26	-992		32.26	100.903
					32.28	2151.67	35.28	218.978										--	--	--	--		32.28	4445.28	31.28	6		35.28	581.746	31.26	21		35.28	1834.4	35.28	-493.5		35.28	3897.57	35.28	126		32.28	891.667	35.28	-992.667		32.28	94.5206
					32.3	2118.33	35.3	250.955										--	--	--	--		32.3	4412.53	31.3	8		35.3	579.861	31.28	23.5		35.3	1834.16	35.3	-492.5		35.3	3983.87	35.3	121		32.3	908.333	35.3	-993.333		32.3	74.5755
					32.32	2205	35.32	297.214										--	--	--	--		32.32	4456.45	31.32	11		35.32	580.772	31.3	21.5		35.32	1845.35	35.32	-491.5		35.32	3902.65	35.32	136.5		32.32	938.333	35.32	-994		32.32	60.3584
					32.34	2110	35.34	362.445										--	--	--	--		32.34	4497.04	31.34	16		35.34	581.999	31.32	16.5		35.34	1829.41	35.34	-490		35.34	3870.61	35.34	160.5		32.34	983.333	35.34	-994.667		32.34	34.6546
					32.36	2191.67	35.36	444.276										--	--	--	--		32.36	4455.96	31.36	24		35.36	586.064	31.34	12		35.36	1833.87	35.36	-487.5		35.36	3758.57	35.36	166.5		32.36	931.667	35.36	-994.667		32.36	37.7829
					32.38	2151.67	35.38	530.211										--	--	--	--		32.38	4419.87	31.38	30		35.38	583.14	31.36	9.5		35.38	1811.6	35.38	-483.5		35.38	3771.53	35.38	138		32.38	961.667	35.38	-995.333		32.38	39.2944
					32.4	2090	35.4	581.217										--	--	--	--		32.4	4343.8	31.4	29		35.4	582.45	31.38	8.5		35.4	1800.72	35.4	-477.5		35.4	3682.82	35.4	99		32.4	930	35.4	-995.333		32.4	25.8985
					32.42	2250	35.42	555.582										--	--	--	--		32.42	4442.72	31.42	23		35.42	580.575	31.4	8		35.42	1796.56	35.42	-467		35.42	3599.12	35.42	68.5		32.42	873.333	35.42	-995.333		32.42	26.8314
					32.44	2170	35.44	475.524										--	--	--	--		32.44	4406.63	31.44	16		35.44	580.662	31.42	7.5		35.44	1795.55	35.44	-449.5		35.44	3567.08	35.44	47.5		32.44	755	35.44	-996		32.44	16.1629
					32.46	2091.67	35.46	388.68										--	--	--	--		32.46	4472.22	31.46	11		35.46	578.88	31.44	7		35.46	1815.42	35.46	-424		35.46	3589.2	35.46	35		32.46	735	35.46	-996		32.46	-31.2794
					32.48	2223.33	35.48	315.957										--	--	--	--		32.48	4392.8	31.48	8		35.48	576.108	31.46	7		35.48	1807.13	35.48	-396.5		35.48	3486.32	35.48	27		32.48	713.333	35.48	-996		32.48	-29.494
					32.5	2161.67	35.5	261.596										--	--	--	--		32.5	4346.73	31.5	6		35.5	575.638	31.48	7		35.5	1814.12	35.5	-387.5		35.5	3460.12	35.5	22		32.5	698.333	35.5	-996		32.5	15.5744
					32.52	2188.33	35.52	223.18										--	--	--	--		32.52	4603.98	31.52	6		35.52	575.757	31.5	6		35.52	1800.33	35.52	-407		35.52	3462.24	35.52	18		32.52	593.333	35.52	-996		32.52	17.5765
					32.54	2155	35.54	196.082										--	--	--	--		32.54	4446.23	31.54	5		35.54	579.359	31.52	5.5		35.54	1797.76	35.54	-435.5		35.54	3310.2	35.54	15.5		32.54	628.333	35.54	-996		32.54	27.1195
					32.56	2173.33	35.56	175.531										--	--	--	--		32.56	4450.15	31.56	5		35.56	575.276	31.54	5		35.56	1781.19	35.56	-457.5		35.56	3372.33	35.56	13.5		32.56	538.333	35.56	-995.333		32.56	-2.81376
					32.58	2130	35.58	160.277										--	--	--	--		32.58	4467.41	31.58	5		35.58	577.506	31.56	5		35.58	1769.71	35.58	-472		35.58	3320.29	35.58	11.5		32.58	593.333	35.58	-995.333		32.58	8.203
					32.6	2200	35.6	148.232										--	--	--	--		32.6	4466.32	31.6	6		35.6	577.901	31.58	5.5		35.6	1768.99	35.6	-480.5		35.6	3292.41	35.6	10		32.6	500	35.6	-994.667		32.6	29.9377
					32.62	2200	35.62	138.561										--	--	--	--		32.62	4373.58	31.62	7		35.62	578.192	31.6	7		35.62	1779.27	35.62	-485.5		35.62	3146.21	35.62	9		32.62	548.333	35.62	-994		32.62	39.9312
					32.64	2136.67	35.64	132										--	--	--	--		32.64	4439.17	31.64	8		35.64	573.754	31.62	9		35.64	1773.7	35.64	-489		35.64	3175.83	35.64	8		32.64	566.667	35.64	-993.333		32.64	56.6242
					32.66	2230	35.66	132										--	--	--	--		32.66	4448.08	31.66	10		35.66	573.749	31.64	12.5		35.66	1764.39	35.66	-491		35.66	3152.95	35.66	7.5		32.66	468.333	35.66	-991.333		32.66	72.9696
					32.68	2128.33	35.68	132										--	--	--	--		32.68	4467.01	31.68	13		35.68	571.464	31.66	15.5		35.68	1754.51	35.68	-492.5		35.68	3206.75	35.68	7		32.68	510	35.68	-988.667		32.68	45.0989
					32.7	2036.67	35.7	132										--	--	--	--		32.7	4485.93	31.7	18		35.7	568.978	31.68	16.5		35.7	1758.68	35.7	-493.5		35.7	3163.04	35.7	6		32.7	513.333	35.7	-983.333		32.7	-14.7614
					32.72	2210	35.72	132										--	--	--	--		32.72	4269.84	31.72	27		35.72	570.024	31.7	15		35.72	1766.03	35.72	-494.5		35.72	3136	35.72	5.5		32.72	523.333	35.72	-975.333		32.72	-56.0068
					32.74	2226.67	35.74	132										--	--	--	--		32.74	4425.43	31.74	41		35.74	567.361	31.72	13.5		35.74	1772.06	35.74	-495		35.74	3125.62	35.74	5.5		32.74	483.333	35.74	-964.667		32.74	-56.0416
					32.76	2101.67	35.76	132										--	--	--	--		32.76	4382.68	31.76	60		35.76	568.039	31.74	13.5		35.76	1781.41	35.76	-495.5		35.76	3129.42	35.76	5		32.76	483.333	35.76	-956		32.76	-16.5597
					32.78	2138.33	35.78	132										--	--	--	--		32.78	4484.94	31.78	76		35.78	569.963	31.76	15.5		35.78	1779.51	35.78	-496		35.78	3129.88	35.78	4.5		32.78	473.333	35.78	-956.667		32.78	26.8967
					32.8	2186.67	35.8	132										--	--	--	--		32.8	4402.19	31.8	75		35.8	574.861	31.78	18.5		35.8	1787.26	35.8	-496.5		35.8	3154.5	35.8	4.5		32.8	495	35.8	-966.667		32.8	64.0195
					32.82	2040	35.82	132										--	--	--	--		32.82	4422.77	31.82	58		35.82	572.849	31.8	22		35.82	1804.09	35.82	-496.5		35.82	3132.46	35.82	4		32.82	528.333	35.82	-977.333		32.82	98.0248
					32.84	2040	35.84	132										--	--	--	--		32.84	4431.7	31.84	39		35.84	568.867	31.82	26		35.84	1800.16	35.84	-496.5		35.84	3097.08	35.84	4		32.84	498.333	35.84	-984.667		32.84	113.568
					32.86	2125	35.86	132										--	--	--	--		32.86	4508.95	31.86	25		35.86	564.424	31.84	31.5		35.86	1805.65	35.86	-496.5		35.86	3128.38	35.86	3.5		32.86	478.333	35.86	-989.333		32.86	83.4393
					32.88	2143.33	35.88	132										--	--	--	--		32.88	4314.53	31.88	17		35.88	565.556	31.86	36		35.88	1805.73	35.88	-497		35.88	3115.5	35.88	3.5		32.88	483.333	35.88	-992		32.88	105.563
					32.9	2141.67	35.9	132										--	--	--	--		32.9	4450.12	31.9	12		35.9	565.157	31.88	35		35.9	1790.75	35.9	-496.5		35.9	3110.13	35.9	3.5		32.9	548.333	35.9	-993.333		32.9	59.6484
					32.92	2150	35.92	132										--	--	--	--		32.92	4409.05	31.92	9		35.92	566.272	31.9	28.5		35.92	1772.03	35.92	-496.5		35.92	3071.42	35.92	3		32.92	515	35.92	-994.667		32.92	51.7347
					32.94	2023.33	35.94	132										--	--	--	--		32.94	4512.96	31.94	7		35.94	569.661	31.92	21		35.94	1772.09	35.94	-496.5		35.94	3134.38	35.94	3		32.94	488.333	35.94	-995.333		32.94	33.7343
					32.96	1985	35.96	135.356										--	--	--	--		32.96	4470.22	31.96	6		35.96	567.061	31.94	15.5		35.96	1762.25	35.96	-496		35.96	3110.67	35.96	3		32.96	558.333	35.96	-995.333		32.96	69.3124
					32.98	2190	35.98	147.365										--	--	--	--		32.98	4387.47	31.98	5		35.98	569.857	31.96	13		35.98	1777.9	35.98	-495.5		35.98	3108.63	35.98	3		32.98	516.667	35.98	-996		32.98	94.2977
					33	2078.33	36	163.982										--	--	--	--		33	4414.72	32	4		36	574.73	31.98	12		36	1780.93	36	-495		36	3084.09	36	2.5		33	505	36	-996		33	97.7767
					33.02	2178.33	36.02	186.353										--	--	--	--		33.02	4465.31	32.02	3		36.02	579.776	32	12.5		36.02	1773.8	36.02	-494		36.02	3118.71	36.02	2.5		33.02	535	36.02	-996		33.02	103.753
					33.04	2090	36.04	213.302										--	--	--	--		33.04	4422.56	32.04	3		36.04	580.484	32.02	14.5		36.04	1758.81	36.04	-492.5		36.04	3140.84	36.04	2.5		33.04	468.333	36.04	-996		33.04	124.658
					33.06	2018.33	36.06	239.896										--	--	--	--		33.06	4411.48	32.06	3		36.06	579.162	32.04	18		36.06	1770.32	36.06	-489.5		36.06	3162.96	36.06	2.5		33.06	516.667	36.06	-996		33.06	88.7221
					33.08	2001.67	36.08	258.635										--	--	--	--		33.08	4478.74	32.08	2		36.08	582.143	32.06	20.5		36.08	1784.84	36.08	-484.5		36.08	3100.92	36.08	2.5		33.08	496.667	36.08	-996		33.08	76.307
					33.1	2071.67	36.1	276.508										--	--	--	--		33.1	4397.65	32.1	2		36.1	582.626	32.08	20		36.1	1778.56	36.1	-477.5		36.1	3133.05	36.1	2.5		33.1	535	36.1	-996		33.1	62.8381
					33.12	2088.33	36.12	309.75										--	--	--	--		33.12	4356.57	32.12	2		36.12	582.023	32.1	16.5		36.12	1780.29	36.12	-468.5		36.12	3099.34	36.12	2.5		33.12	575	36.12	-996		33.12	73.3886
					33.14	2101.67	36.14	364.413										--	--	--	--		33.14	4438.83	32.14	2		36.14	584.999	32.12	13.5		36.14	1781.88	36.14	-463.5		36.14	3112.3	36.14	2.5		33.14	546.667	36.14	-996		33.14	47.4093
					33.16	1958.33	36.16	432.492										--	--	--	--		33.16	4442.74	32.16	2		36.16	582.508	32.14	11.5		36.16	1767.6	36.16	-466		36.16	3132.76	36.16	2.5		33.16	543.333	36.16	-995.333		33.16	-11.1827
					33.18	2096.67	36.18	486.63										--	--	--	--		33.18	4500.01	32.18	2		36.18	580.618	32.16	11		36.18	1762.4	36.18	-471.5		36.18	3124.88	36.18	2.5		33.18	500	36.18	-995.333		33.18	-43.0624
					33.2	2048.33	36.2	484.755										--	--	--	--		33.2	4490.7	32.2	2		36.2	585.476	32.18	12		36.2	1776.49	36.2	-475		36.2	3087.84	36.2	2.5		33.2	530	36.2	-995.333		33.2	-10.7952
					33.22	2041.67	36.22	426.987										--	--	--	--		33.22	4413.06	32.22	2		36.22	588.971	32.2	13.5		36.22	1777.35	36.22	-478		36.22	3091.63	36.22	2.5		33.22	540	36.22	-994.667		33.22	11.1174
					33.24	2123.33	36.24	353.796										--	--	--	--		33.24	4523.76	32.24	2		36.24	588.019	32.22	16		36.24	1778.97	36.24	-482.5		36.24	3057.09	36.24	2.5		33.24	523.333	36.24	-994		33.24	40.9876
					33.26	2078.33	36.26	289.757										--	--	--	--		33.26	4389.46	32.26	2		36.26	592.357	32.24	17.5		36.26	1782.16	36.26	-487.5		36.26	3166.72	36.26	2.5		33.26	536.667	36.26	-993.333		33.26	71.2993
					33.28	2061.67	36.28	239.782										--	--	--	--		33.28	4406.81	32.28	2		36.28	591.377	32.26	16		36.28	1787.77	36.28	-491		36.28	3073.01	36.28	2.5		33.28	508.333	36.28	-992.667		33.28	103.055
					33.3	1918.33	36.3	205.895										--	--	--	--		33.3	4545.85	32.3	2		36.3	593.628	32.28	13		36.3	1792.48	36.3	-493.5		36.3	3118.47	36.3	3		33.3	493.333	36.3	-992		33.3	102.522
					33.32	2071.67	36.32	183.07										--	--	--	--		33.32	4441.55	32.32	2		36.32	594.438	32.3	10.5		36.32	1805.42	36.32	-495		36.32	3090.59	36.32	3		33.32	521.667	36.32	-990.667		33.32	87.9703
					33.34	2063.33	36.34	167.591										--	--	--	--		33.34	4502.25	32.34	2		36.34	599.661	32.32	9		36.34	1808.75	36.34	-496		36.34	3086.89	36.34	3.5		33.34	471.667	36.34	-989.333		33.34	79.5028
					33.36	2030	36.36	156.95										--	--	--	--		33.36	4507.94	32.36	3		36.36	595.457	32.34	9		36.36	1804.77	36.36	-496.5		36.36	3083.18	36.36	3.5		33.36	456.667	36.36	-987.333		33.36	106.957
					33.38	2196.67	36.38	149.744										--	--	--	--		33.38	4491.97	32.38	3		36.38	596.248	32.36	9.5		36.38	1808.42	36.38	-497		36.38	3121.14	36.38	4		33.38	500	36.38	-985.333		33.38	115.819
					33.4	2156.67	36.4	145.204										--	--	--	--		33.4	4519.34	32.4	3		36.4	600.984	32.38	11		36.4	1812.56	36.4	-497		36.4	3077.43	36.4	4.5		33.4	425	36.4	-982		33.4	91.7943
					33.42	2070	36.42	142.876										--	--	--	--		33.42	4400.03	32.42	4		36.42	600.558	32.4	13		36.42	1823.52	36.42	-497.5		36.42	3098.72	36.42	5		33.42	448.333	36.42	-977.333		33.42	71.863
					33.44	2083.33	36.44	142.484										--	--	--	--		33.44	4497.39	32.44	5		36.44	601.315	32.42	15.5		36.44	1834.93	36.44	-497.5		36.44	3114.18	36.44	5.5		33.44	441.667	36.44	-970.667		33.44	50.5809
					33.46	2065	36.46	143.871										--	--	--	--		33.46	4543.09	32.46	6		36.46	602.603	32.44	17		36.46	1833.41	36.46	-497.5		36.46	3138.8	36.46	6.5		33.46	473.333	36.46	-959.333		33.46	19.8317
					33.48	2071.67	36.48	146.974										--	--	--	--		33.48	4418.78	32.48	7		36.48	601.105	32.46	16		36.48	1835.47	36.48	-497.5		36.48	3095.93	36.48	7.5		33.48	466.667	36.48	-940.667		33.48	7.34328
					33.5	2075	36.5	151.818										--	--	--	--		33.5	4436.15	32.5	10		36.5	599.088	32.48	14		36.5	1850.72	36.5	-497.5		36.5	3147.22	36.5	8.5		33.5	475	36.5	-909.333		33.5	-22.1864
					33.52	2128.33	36.52	158.513										--	--	--	--		33.52	4418.52	32.52	15		36.52	594.918	32.5	13.5		36.52	1835.84	36.52	-497.5		36.52	3155.18	36.52	10.5		33.52	446.667	36.52	-860.667		33.52	-3.94665
					33.54	2071.67	36.54	167.273										--	--	--	--		33.54	4560.88	32.54	23		36.54	594.713	32.52	14		36.54	1836.74	36.54	-497.5		36.54	3122.31	36.54	13		33.54	511.667	36.54	-798.667		33.54	41.826
					33.56	2033.33	36.56	178.432										--	--	--	--		33.56	4418.24	32.56	34		36.56	597.82	32.54	16		36.56	1821.44	36.56	-497		36.56	3131.1	36.56	16.5		33.56	441.667	36.56	-754		33.56	44.0286
					33.58	2111.67	36.58	192.505										--	--	--	--		33.58	4433.94	32.58	47		36.58	598.468	32.56	18.5		36.58	1798.21	36.58	-496.5		36.58	3124.06	36.58	22		33.58	460	36.58	-772		33.58	95.4817
					33.6	2121.67	36.6	210.292										--	--	--	--		33.6	4442.97	32.6	54		36.6	600.883	32.58	21.5		36.6	1814.21	36.6	-496		36.6	3191.19	36.6	31.5		33.6	451.667	36.6	-832.667		33.6	83.8598
					33.62	2121.67	36.62	233.131										--	--	--	--		33.62	4468.66	32.62	47		36.62	600.234	32.6	27.5		36.62	1811.15	36.62	-494.5		36.62	3229.14	36.62	47.5		33.62	405	36.62	-889.333		33.62	83.8972
					33.64	2100	36.64	263.388										--	--	--	--		33.64	4386.03	32.64	34		36.64	598.616	32.62	35.5		36.64	1810.11	36.64	-492.5		36.64	3123.77	36.64	72.5		33.64	470	36.64	-928		33.64	92.5068
					33.66	2115	36.66	305.013										--	--	--	--		33.66	4411.73	32.66	22		36.66	599.506	32.64	41		36.66	1806.8	36.66	-490		36.66	3224.23	36.66	106		33.66	415	36.66	-951.333		33.66	86.2399
					33.68	1951.67	36.68	363.753										--	--	--	--		33.68	4409.09	32.68	15		36.68	597.568	32.66	38.5		36.68	1779.29	36.68	-487		36.68	3143.85	36.68	134		33.68	435	36.68	-966		33.68	106.703
					33.7	2045	36.7	443.832										--	--	--	--		33.7	4413.12	32.7	10		36.7	595.132	32.68	32		36.7	1764.68	36.7	-486		36.7	3190.98	36.7	129.5		33.7	510	36.7	-974		33.7	103.927
					33.72	2118.33	36.72	545.934										--	--	--	--		33.72	4465.49	32.72	7		36.72	592.879	32.7	27.5		36.72	1760.1	36.72	-488		36.72	3201.44	36.72	98		33.72	408.333	36.72	-980		33.72	102.869
					33.74	2140	36.74	657.441										--	--	--	--		33.74	4504.52	32.74	6		36.74	590.826	32.72	26.5		36.74	1769.72	36.74	-490.5		36.74	3183.56	36.74	65.5		33.74	461.667	36.74	-984		33.74	120.698
					33.76	2138.33	36.76	745.308										--	--	--	--		33.76	4435.21	32.76	5		36.76	590.704	32.74	27.5		36.76	1756.22	36.76	-492.5		36.76	3129.86	36.76	42.5		33.76	426.667	36.76	-986.667		33.76	109.552
					33.78	2136.67	36.78	772.146										--	--	--	--		33.78	4572.58	32.78	4		36.78	582.076	32.76	28.5		36.78	1762.43	36.78	-494		36.78	3155.31	36.78	28.5		33.78	420	36.78	-988.667		33.78	120.166
					33.8	2088.33	36.8	716.358										--	--	--	--		33.8	4571.61	32.8	3		36.8	579.856	32.78	31		36.8	1767.2	36.8	-494.5		36.8	3152.44	36.8	20		33.8	443.333	36.8	-990		33.8	130.587
					33.82	2046.67	36.82	606.636										--	--	--	--		33.82	4502.3	32.82	3		36.82	581.425	32.8	35.5		36.82	1777.53	36.82	-494.5		36.82	3176.23	36.82	14.5		33.82	466.667	36.82	-991.333		33.82	134.355
					33.84	2123.33	36.84	493.656										--	--	--	--		33.84	4501.33	32.84	3		36.84	574.962	32.82	37.5		36.84	1757.66	36.84	-494.5		36.84	3134.19	36.84	11.5		33.84	460	36.84	-992		33.84	95.5028
					33.86	2165	36.86	400.506										--	--	--	--		33.86	4353.7	32.86	3		36.86	578.964	32.84	34.5		36.86	1757.55	36.86	-494		36.86	3122.15	36.86	9.5		33.86	473.333	36.86	-992.667		33.86	61.9627
					33.88	2080	36.88	330.474										--	--	--	--		33.88	4441.06	32.88	3		36.88	581.515	32.86	28		36.88	1774.78	36.88	-493		36.88	3174.27	36.88	7.5		33.88	521.667	36.88	-993.333		33.88	73.6523
					33.9	2111.67	36.9	280.688										--	--	--	--		33.9	4616.76	32.9	4		36.9	580.317	32.88	23.5		36.9	1779.5	36.9	-492		36.9	3130.57	36.9	6.5		33.9	455	36.9	-994		33.9	78.5246
					33.92	2245	36.92	244.855										--	--	--	--		33.92	4604.12	32.92	5		36.92	580.689	32.9	22		36.92	1788.7	36.92	-490.5		36.92	3115.19	36.92	5.5		33.92	510	36.92	-994		33.92	93.7368
					33.94	2091.67	36.94	218.008										--	--	--	--		33.94	4431.48	32.94	6		36.94	583.459	32.92	22.5		36.94	1778.46	36.94	-488.5		36.94	3131.48	36.94	5		33.94	555	36.94	-994.667		33.94	94.3084
					33.96	1961.67	36.96	197.012										--	--	--	--		33.96	4517.18	32.96	7		36.96	587.067	32.94	23		36.96	1789.05	36.96	-485.5		36.96	3101.94	36.96	4.5		33.96	560	36.96	-994.667		33.96	100.12
					33.98	2160	36.98	180.094										--	--	--	--		33.98	4462.88	32.98	8		36.98	592.011	32.96	23.5		36.98	1796.96	36.98	-480		36.98	3128.23	36.98	4		33.98	571.667	36.98	-994.667		33.98	99.5155
					34	2183.33	37	166.216										--	--	--	--		34	4411.91	33	6		37	593.481	32.98	25		37	1811.81	37	-471.5		37	3088.69	37	3.5		34	615	37	-994.667		34	52.575
					34.02	2118.33	37.02	154.707										--	--	--	--		34.02	4435.94	33.02	5		37.02	592.289	33	24.5		37.02	1787.04	37.02	-457		37.02	3077.48	37.02	3		34.02	583.333	37.02	-994.667		34.02	47.0207
					34.04	2146.67	37.04	145.098										--	--	--	--		34.04	4533.3	33.04	3		37.04	594.369	33.02	20.5		37.04	1786.74	37.04	-434		37.04	3135.44	37.04	3		34.04	601.667	37.04	-994.667		34.04	78.1177
					34.06	2185	37.06	137.051										--	--	--	--		34.06	4540.67	33.06	2		37.06	596.097	33.04	16.5		37.06	1785.36	37.06	-403		37.06	3135.9	37.06	3		34.06	605	37.06	-994		34.06	86.0557
					34.08	2178.33	37.08	132										--	--	--	--		34.08	4516.36	33.08	2		37.08	601.67	33.06	14.5		37.08	1792.38	37.08	-377		37.08	3039.7	37.08	2.5		34.08	620	37.08	-994		34.08	88.2156
					34.1	2150	37.1	132										--	--	--	--		34.1	4418.73	33.1	1		37.1	605.12	33.08	14		37.1	1805.35	37.1	-380.5		37.1	3105.15	37.1	2.5		34.1	565	37.1	-993.333		34.1	65.5334
					34.12	2135	37.12	132										--	--	--	--		34.12	4534.43	33.12	1		37.12	609.085	33.1	15		37.12	1808.99	37.12	-409.5		37.12	3098.94	37.12	2.5		34.12	596.667	37.12	-992.667		34.12	46.1208
					34.14	2256.67	37.14	132										--	--	--	--		34.14	4453.45	33.14	1		37.14	613.179	33.12	16		37.14	1811.02	37.14	-439		37.14	3117.74	37.14	2.5		34.14	513.333	37.14	-991.333		34.14	-3.35723
					34.16	2138.33	37.16	132										--	--	--	--		34.16	4497.48	33.16	1		37.16	615.806	33.14	17		37.16	1811.4	37.16	-460		37.16	3132.36	37.16	2.5		34.16	516.667	37.16	-990		34.16	-23.8756
					34.18	2153.33	37.18	132										--	--	--	--		34.18	4441.52	33.18	1		37.18	617.631	33.16	19		37.18	1813.48	37.18	-473		37.18	3101.99	37.18	2.5		34.18	493.333	37.18	-988.667		34.18	22.1579
					34.2	2163.33	37.2	132										--	--	--	--		34.2	4508.88	33.2	1		37.2	615.749	33.18	21		37.2	1792.12	37.2	-480.5		37.2	3074.95	37.2	2.5		34.2	490	37.2	-986		34.2	48.645
					34.22	2066.67	37.22	132										--	--	--	--		34.22	4539.57	33.22	1		37.22	622.014	33.2	21		37.22	1791.76	37.22	-485		37.22	3168.74	37.22	2.5		34.22	468.333	37.22	-982		34.22	70.3986
					34.24	2066.67	37.24	132										--	--	--	--		34.24	4536.94	33.24	1		37.24	624.676	33.22	19.5		37.24	1770.05	37.24	-488		37.24	3125.03	37.24	2.5		34.24	490	37.24	-975.333		34.24	89.678
					34.26	2251.67	37.26	132										--	--	--	--		34.26	4482.64	33.26	1		37.26	626.575	33.24	18.5		37.26	1789.93	37.26	-489.5		37.26	3057.15	37.26	2.5		34.26	473.333	37.26	-965.333		34.26	95.6891
					34.28	2151.67	37.28	132										--	--	--	--		34.28	4495	33.28	0		37.28	629.022	33.26	20		37.28	1804.42	37.28	-490		37.28	3118.45	37.28	2.5		34.28	536.667	37.28	-947.333		34.28	91.1014
					34.3	2266.67	37.3	132										--	--	--	--		34.3	4464.03	33.3	0		37.3	625.917	33.28	22.5		37.3	1778.83	37.3	-490		37.3	3133.91	37.3	2.5		34.3	508.333	37.3	-919.333		34.3	51.5505
					34.32	2150	37.32	132										--	--	--	--		34.32	4434.73	33.32	0		37.32	627.241	33.3	23.5		37.32	1769.78	37.32	-488.5		37.32	3112.7	37.32	2.5		34.32	538.333	37.32	-882.667		34.32	80.2826
					34.34	2081.67	37.34	140.938										--	--	--	--		34.34	4338.75	33.34	0		37.34	626.229	33.32	22		37.34	1770.5	37.34	-486		37.34	3103.16	37.34	2.5		34.34	461.667	37.34	-854.667		34.34	130.502
					34.36	2306.67	37.36	156.86										--	--	--	--		34.36	4509.45	33.36	0		37.36	626.804	33.34	20		37.36	1772.39	37.36	-481		37.36	3059.45	37.36	3		34.36	478.333	37.36	-862		34.36	121.78
					34.38	2231.67	37.38	180.227										--	--	--	--		34.38	4495.15	33.38	0		37.38	628.13	33.36	19		37.38	1789.7	37.38	-475.5		37.38	3157.41	37.38	3		34.38	516.667	37.38	-897.333		34.38	119.755
					34.4	2143.33	37.4	212.843										--	--	--	--		34.4	4492.52	33.4	0		37.4	625.253	33.38	17		37.4	1792.89	37.4	-472.5		37.4	3133.7	37.4	3		34.4	498.333	37.4	-931.333		34.4	140.42
					34.42	2166.67	37.42	254.596										--	--	--	--		34.42	4426.54	33.42	0		37.42	624.77	33.4	14.5		37.42	1794.08	37.42	-476		37.42	3122.49	37.42	3.5		34.42	540	37.42	-955.333		34.42	155.047
					34.44	2205	37.44	297.241										--	--	--	--		34.44	4553.91	33.44	0		37.44	620.861	33.42	12.5		37.44	1800	37.44	-482.5		37.44	3116.28	37.44	3.5		34.44	483.333	37.44	-970		34.44	152.437
					34.46	2195	37.46	323.211										--	--	--	--		34.46	4422.94	33.46	0		37.46	615.671	33.44	11.5		37.46	1813.62	37.46	-488		37.46	3163.41	37.46	4		34.46	453.333	37.46	-978.667		34.46	115.801
					34.48	2210	37.48	323.919										--	--	--	--		34.48	4551.97	33.48	0		37.48	614.001	33.46	12		37.48	1813.55	37.48	-491.5		37.48	3159.7	37.48	4.5		34.48	511.667	37.48	-984		34.48	127.825
					34.5	2206.67	37.5	321.996										--	--	--	--		34.5	4442.67	33.5	0		37.5	611.943	33.48	15		37.5	1821.28	37.5	-494		37.5	3122.66	37.5	5		34.5	490	37.5	-987.333		34.5	77.1478
					34.52	2271.67	37.52	334.029										--	--	--	--		34.52	4523.37	33.52	0		37.52	609.078	33.5	20.5		37.52	1829.92	37.52	-495		37.52	3108.95	37.52	5.5		34.52	500	37.52	-990		34.52	43.9384
					34.54	2238.33	37.54	345.33										--	--	--	--		34.54	4455.72	33.54	0		37.54	605.775	33.52	28		37.54	1848.28	37.54	-496		37.54	3190.25	37.54	6		34.54	518.333	37.54	-991.333		34.54	42.894
					34.56	2283.33	37.56	327.474										--	--	--	--		34.56	4476.42	33.56	0		37.56	600.666	33.54	34.5		37.56	1854.3	37.56	-496.5		37.56	3110.71	37.56	7		34.56	471.667	37.56	-992.667		34.56	57.7641
					34.58	2195	37.58	283.521										--	--	--	--		34.58	4428.79	33.58	0		37.58	599.474	33.56	34		37.58	1851.89	37.58	-497		37.58	3176.16	37.58	8		34.58	470	37.58	-994		34.58	82.5853
					34.6	2320	37.6	236.252										--	--	--	--		34.6	4432.81	33.6	0		37.6	599.14	33.58	27		37.6	1850.08	37.6	-497.5		37.6	3216.62	37.6	9.5		34.6	488.333	37.6	-994.667		34.6	141.195
					34.62	2166.67	37.62	197.105										--	--	--	--		34.62	4536.85	33.62	0		37.62	598.21	33.6	19		37.62	1850.22	37.62	-497.5		37.62	3170.41	37.62	11		34.62	460	37.62	-995.333		34.62	190.504
					34.64	2205	37.64	168.246										--	--	--	--		34.64	4519.21	33.64	0		37.64	597.563	33.62	13		37.64	1840.65	37.64	-498		37.64	3235.04	37.64	14		34.64	508.333	37.64	-995.333		34.64	255.304
					34.66	2206.67	37.66	148.232										--	--	--	--		34.66	4403.25	33.66	0		37.66	596.061	33.64	9.5		37.66	1848.01	37.66	-498		37.66	3119.66	37.66	17.5		34.66	510	37.66	-996		34.66	255.724
					34.68	2266.67	37.68	133.711										--	--	--	--		34.68	4468.94	33.68	0		37.68	595.391	33.66	7.5		37.68	1853.25	37.68	-498		37.68	3275.96	37.68	22		34.68	550	37.68	-996.667		34.68	290.667
					34.7	2345	37.7	132										--	--	--	--		34.7	4394.64	33.7	0		37.7	591.519	33.68	6		37.7	1839.67	37.7	-498.5		37.7	3221.42	37.7	29		34.7	521.667	37.7	-996.667		34.7	275.61
					34.72	2363.33	37.72	132										--	--	--	--		34.72	4428.67	33.72	0		37.72	590.075	33.7	5.5		37.72	1835.4	37.72	-498.5		37.72	3262.71	37.72	40.5		34.72	573.333	37.72	-996.667		34.72	232.993
					34.74	2310	37.74	132										--	--	--	--		34.74	4449.36	33.74	0		37.74	585.118	33.72	5		37.74	1811.39	37.74	-498.5		37.74	3260.67	37.74	60		34.74	608.333	37.74	-997.333		34.74	237.663
					34.76	2355	37.76	132										--	--	--	--		34.76	4441.73	33.76	0		37.76	586.682	33.74	4.5		37.76	1815.77	37.76	-498.5		37.76	3356.12	37.76	92		34.76	706.667	37.76	-997.333		34.76	228.466
					34.78	2355	37.78	132										--	--	--	--		34.78	4529.09	33.78	0		37.78	586.058	33.76	4.5		37.78	1814.28	37.78	-498.5		37.78	3366.58	37.78	140		34.78	741.667	37.78	-997.333		34.78	191.895
					34.8	2231.67	37.8	132										--	--	--	--		34.8	4603.12	33.8	1		37.8	578.64	33.78	5		37.8	1823.9	37.8	-498.5		37.8	3438.71	37.8	196.5		34.8	743.333	37.8	-997.333		34.8	167.025
					34.82	2291.67	37.82	132										--	--	--	--		34.82	4500.48	33.82	1		37.82	577.737	33.8	5.5		37.82	1815.43	37.82	-498.5		37.82	3450	37.82	223.5		34.82	780	37.82	-997.333		34.82	152.64
					34.84	2236.67	37.84	132										--	--	--	--		34.84	4496.18	33.84	1		37.84	578.478	33.82	6.5		37.84	1807.39	37.84	-498.5		37.84	3396.29	37.84	192.5		34.84	795	37.84	-997.333		34.84	120.117
					34.86	2423.33	37.86	132										--	--	--	--		34.86	4388.55	33.86	1		37.86	581.438	33.84	8		37.86	1800.47	37.86	-498.5		37.86	3386.75	37.86	136		34.86	873.333	37.86	-997.333		34.86	54.8445
					34.88	2303.33	37.88	132										--	--	--	--		34.88	4454.24	33.88	1		37.88	584.915	33.86	10		37.88	1775.21	37.88	-498.5		37.88	3341.38	37.88	89.5		34.88	846.667	37.88	-997.333		34.88	38.4754
					34.9	2291.67	37.9	132										--	--	--	--		34.9	4461.61	33.9	1		37.9	588.829	33.88	13		37.9	1777.04	37.9	-498.5		37.9	3375.17	37.9	58.5		34.9	876.667	37.9	-997.333		34.9	26.2769
					34.92	2328.33	37.92	132										--	--	--	--		34.92	4465.64	33.92	1		37.92	592.771	33.9	16.5		37.92	1797.2	37.92	-498.5		37.92	3360.63	37.92	40		34.92	768.333	37.92	-996.667		34.92	-18.6933
					34.94	2206.67	37.94	136.544										--	--	--	--		34.94	4449.66	33.94	1		37.94	595.483	33.92	17.5		37.94	1810.84	37.94	-498.5		37.94	3291.92	37.94	29		34.94	731.667	37.94	-996.667		34.94	-41.4779
					34.96	2411.67	37.96	148.22										--	--	--	--		34.96	4493.7	33.96	1		37.96	601.875	33.94	16.5		37.96	1795.07	37.96	-498.5		37.96	3338.21	37.96	22		34.96	748.333	37.96	-996		34.96	-70.6327
					34.98	2288.33	37.98	163.572										--	--	--	--		34.98	4446.06	33.98	1		37.98	606.709	33.96	15		37.98	1783.23	37.98	-498.5		37.98	3355.34	37.98	17.5		34.98	695	37.98	-995.333		34.98	-59.2747
					35	2278.33	38	184.474										--	--	--	--		35	4458.42	34	1		38	612.016	33.98	15		38	1797.93	38	-498		38	3284.13	38	14.5		35	710	38	-994.667		35	-25.5134
					35.02	2275	38.02	214.066										--	--	--	--		35.02	4475.79	34.02	2		38.02	614.739	34	16.5		38.02	1815.18	38.02	-498		38.02	3210.42	38.02	12.5		35.02	635	38.02	-992.667		35.02	20.5584
					35.04	2143.33	38.04	256.392										--	--	--	--		35.04	4384.82	34.04	2		38.04	617.504	34.02	20		38.04	1797.88	38.04	-497.5		38.04	3297.55	38.04	10.5		35.04	536.667	38.04	-990		35.04	56.5608
					35.06	2230	38.06	314.766										--	--	--	--		35.06	4422.19	34.06	3		38.06	620.331	34.04	23		38.06	1798.24	38.06	-497		38.06	3212.18	38.06	9		35.06	533.333	38.06	-984.667		35.06	66.4921
					35.08	2148.33	38.08	387.255										--	--	--	--		35.08	4459.54	34.08	4		38.08	620.171	34.06	26.5		38.08	1797.29	38.08	-496.5		38.08	3250.96	38.08	8		35.08	526.667	38.08	-978		35.08	46.9153
					35.1	2120	38.1	461.976										--	--	--	--		35.1	4561.91	34.1	6		38.1	624.695	34.08	31.5		38.1	1815.89	38.1	-496.5		38.1	3212.26	38.1	7.5		35.1	493.333	38.1	-970.667		35.1	21.4129
					35.12	2161.67	38.12	503.946										--	--	--	--		35.12	4485.94	34.12	6		38.12	623.842	34.1	34		38.12	1813.68	38.12	-496.5		38.12	3214.38	38.12	7		35.12	541.667	38.12	-968.667		35.12	-25.8958
					35.14	2328.33	38.14	478.647										--	--	--	--		35.14	4488.3	34.14	6		38.14	627.312	34.12	30.5		38.14	1810.55	38.14	-497		38.14	3254.01	38.14	6		35.14	466.667	38.14	-974.667		35.14	-41.2273
					35.16	2043.33	38.16	408.408										--	--	--	--		35.16	4457.33	34.16	5		38.16	624.444	34.14	24.5		38.16	1825.43	38.16	-497		38.16	3203.63	38.16	6		35.16	465	38.16	-982		35.16	-32.3775
					35.18	2228.33	38.18	333.558										--	--	--	--		35.18	4429.7	34.18	4		38.18	627.848	34.16	19		38.18	1825.65	38.18	-497		38.18	3151.59	38.18	5.5		35.18	451.667	38.18	-988		35.18	9.76308
					35.2	2121.67	38.2	271.498										--	--	--	--		35.2	4393.72	34.2	3		38.2	625.013	34.18	16.5		38.2	1822.86	38.2	-497		38.2	3153.72	38.2	5		35.2	401.667	38.2	-992		35.2	48.2734
					35.22	2110	38.22	225.09										--	--	--	--		35.22	4476.09	34.22	3		38.22	622.767	34.2	15.5		38.22	1810.28	38.22	-496.5		38.22	3189.18	38.22	5		35.22	401.667	38.22	-994		35.22	83.7105
					35.24	2086.67	38.24	192.913										--	--	--	--		35.24	4365.12	34.24	3		38.24	623.685	34.22	16		38.24	1803.18	38.24	-496		38.24	3148.8	38.24	4.5		35.24	440	38.24	-995.333		35.24	80.9072
					35.26	2171.67	38.26	169.361										--	--	--	--		35.26	4480.81	34.26	3		38.26	625.432	34.24	17.5		38.26	1809.52	38.26	-495.5		38.26	3192.59	38.26	4.5		35.26	475	38.26	-996		35.26	70.8473
					35.28	2130	38.28	153.26										--	--	--	--		35.28	4441.51	34.28	3		38.28	624.654	34.26	19.5		38.28	1812.58	38.28	-495		38.28	3104.72	38.28	4.5		35.28	471.667	38.28	-996.667		35.28	65.8306
					35.3	2160	38.3	141.337										--	--	--	--		35.3	4493.88	34.3	4		38.3	621.415	34.28	20		38.3	1825.96	38.3	-494		38.3	3146.01	38.3	4.5		35.3	463.333	38.3	-996.667		35.3	29.6722
					35.32	2028.33	38.32	132.38										--	--	--	--		35.32	4539.58	34.32	4		38.32	619.991	34.3	17.5		38.32	1832.12	38.32	-493		38.32	3143.97	38.32	4.5		35.32	418.333	38.32	-997.333		35.32	-3.41851
					35.34	2145	38.34	132										--	--	--	--		35.34	4341.94	34.34	5		38.34	618.621	34.32	15		38.34	1858.21	38.34	-491		38.34	3242.76	38.34	4.5		35.34	386.667	38.34	-997.333		35.34	-23.7301
					35.36	2205	38.36	132										--	--	--	--		35.36	4480.97	34.36	7		38.36	615.121	34.34	13.5		38.36	1848.54	38.36	-488		38.36	3120.72	38.36	4.5		35.36	421.667	38.36	-997.333		35.36	-34.2233
					35.38	2101.67	38.38	132										--	--	--	--		35.38	4481.67	34.38	10		38.38	608.203	34.36	14		38.38	1813.64	38.38	-483.5		38.38	3127.02	38.38	4.5		35.38	365	38.38	-997.333		35.38	-56.6512
					35.4	2225	38.4	132										--	--	--	--		35.4	4585.69	34.4	15		38.4	603.012	34.38	14.5		38.4	1807.88	38.4	-475.5		38.4	3156.64	38.4	5		35.4	413.333	38.4	-997.333		35.4	-63.4589
					35.42	2073.33	38.42	132										--	--	--	--		35.42	4436.39	34.42	23		38.42	603.352	34.4	14.5		38.42	1812.57	38.42	-462.5		38.42	3194.6	38.42	5		35.42	395	38.42	-997.333		35.42	-63.3033
					35.44	2191.67	38.44	132										--	--	--	--		35.44	4383.76	34.44	33		38.44	603.597	34.42	13.5		38.44	1817.42	38.44	-444.5		38.44	3171.72	38.44	5		35.44	458.333	38.44	-997.333		35.44	-40.5574
					35.46	2120	38.46	132										--	--	--	--		35.46	4397.78	34.46	40		38.46	600.593	34.44	13		38.46	1822.61	38.46	-427.5		38.46	3157.18	38.46	5.5		35.46	421.667	38.46	-997.333		35.46	-28.1948
					35.48	2048.33	38.48	132										--	--	--	--		35.48	4495.15	34.48	38		38.48	598.432	34.46	12.5		38.48	1826.65	38.48	-425		38.48	3175.97	38.48	5.5		35.48	431.667	38.48	-997.333		35.48	-14.3005
					35.5	2120	38.5	132										--	--	--	--		35.5	4467.52	34.5	29		38.5	603.617	34.48	11		38.5	1810.89	38.5	-440		38.5	3258.1	38.5	6		35.5	415	38.5	-996.667		35.5	-16.2927
					35.52	2121.67	38.52	132										--	--	--	--		35.52	4364.88	34.52	20		38.52	606.567	34.5	10.5		38.52	1810.9	38.52	-457.5		38.52	3295.23	38.52	6.5		35.52	458.333	38.52	-996.667		35.52	1.81389
					35.54	2080	38.54	135.757										--	--	--	--		35.54	4503.91	34.54	14		38.54	607.345	34.52	11.5		38.54	1807.5	38.54	-470.5		38.54	3174.85	38.54	7.5		35.54	430	38.54	-996.667		35.54	-16.313
					35.56	2066.67	38.56	144.471										--	--	--	--		35.56	4454.61	34.56	10		38.56	610.285	34.54	13.5		38.56	1801.94	38.56	-479.5		38.56	3316.97	38.56	8.5		35.56	441.667	38.56	-996		35.56	-25.6167
					35.58	2111.67	38.58	155.51										--	--	--	--		35.58	4513.64	34.58	8		38.58	610.288	34.56	16		38.58	1815.44	38.58	-485		38.58	3219.93	38.58	9.5		35.58	413.333	38.58	-996		35.58	-38.8956
					35.6	2073.33	38.6	169.639										--	--	--	--		35.6	4536	34.6	7		38.6	611.578	34.58	17		38.6	1840.44	38.6	-488.5		38.6	3200.39	38.6	11		35.6	415	38.6	-995.333		35.6	-36.9221
					35.62	2005	38.62	188.227										--	--	--	--		35.62	4490.03	34.62	6		38.62	615.494	34.6	18		38.62	1835.36	38.62	-490.5		38.62	3275.02	38.62	11.5		35.62	433.333	38.62	-994.667		35.62	-41.9405
					35.64	1981.67	38.64	213.672										--	--	--	--		35.64	4457.4	34.64	6		38.64	618.576	34.62	20		38.64	1829.99	38.64	-492		38.64	3191.31	38.64	11.5		35.64	441.667	38.64	-994		35.64	-13.5226
					35.66	2050	38.66	249.473										--	--	--	--		35.66	4418.09	34.66	6		38.66	620.991	34.64	22		38.66	1835.18	38.66	-492.5		38.66	3270.1	38.66	11		35.66	405	38.66	-992.667		35.66	5.76732
					35.68	1988.33	38.68	299.086										--	--	--	--		35.68	4378.79	34.68	7		38.68	621.021	34.66	20.5		38.68	1838.75	38.68	-493		38.68	3299.73	38.68	11		35.68	418.333	38.68	-991.333		35.68	29.934
					35.7	1953.33	38.7	363.384										--	--	--	--		35.7	4424.49	34.7	8		38.7	619.405	34.68	16		38.7	1827	38.7	-493		38.7	3231.02	38.7	11.5		35.7	420	38.7	-989.333		35.7	10.2126
					35.72	2055	38.72	436.071										--	--	--	--		35.72	4573.52	34.72	10		38.72	620.647	34.7	12.5		38.72	1801.24	38.72	-493		38.72	3317.31	38.72	12		35.72	421.667	38.72	-986.667		35.72	14.4511
					35.74	2116.67	38.74	493.719										--	--	--	--		35.74	4459.21	34.74	13		38.74	623.34	34.72	10		38.74	1804.43	38.74	-492.5		38.74	3338.6	38.74	13		35.74	426.667	38.74	-982.667		35.74	9.63568
					35.76	2095	38.76	502.512										--	--	--	--		35.76	4454.91	34.76	19		38.76	624.477	34.74	8.5		38.76	1801.72	38.76	-491.5		38.76	3324.06	38.76	14.5		35.76	473.333	38.76	-976.667		35.76	-5.0425
					35.78	2028.33	38.78	474.162										--	--	--	--		35.78	4520.61	34.78	29		38.78	622.775	34.76	7		38.78	1806.79	38.78	-490.5		38.78	3344.52	38.78	16.5		35.78	428.333	38.78	-966.667		35.78	-3.85458
					35.8	2040	38.8	456.765										--	--	--	--		35.8	4491.3	34.8	42		38.8	625.445	34.78	6		38.8	1797.14	38.8	-488.5		38.8	3356.65	38.8	18.5		35.8	395	38.8	-949.333		35.8	23.0483
					35.82	2038.33	38.82	475.101										--	--	--	--		35.82	4553.67	34.82	56		38.82	624.571	34.8	5.5		38.82	1797.31	38.82	-485		38.82	3417.94	38.82	21		35.82	388.333	38.82	-922		35.82	0.27551
					35.84	2071.67	38.84	518.199										--	--	--	--		35.84	4432.7	34.84	58		38.84	618.282	34.82	5		38.84	1811.51	38.84	-479.5		38.84	3388.4	38.84	24		35.84	353.333	38.84	-884.667		35.84	-27.8287
					35.86	1953.33	38.86	541.593										--	--	--	--		35.86	4480.06	34.86	48		38.86	616.362	34.84	4.5		38.86	1788.41	38.86	-470		38.86	3479.69	38.86	28.5		35.86	385	38.86	-852		35.86	-63.7267
					35.88	2038.33	38.88	504.975										--	--	--	--		35.88	4502.42	34.88	34		38.88	612.1	34.86	4.5		38.88	1781.26	38.88	-455.5		38.88	3449.31	38.88	33.5		35.88	396.667	38.88	-854.667		35.88	-78.8251
					35.9	2081.67	38.9	429.429										--	--	--	--		35.9	4489.79	34.9	23		38.9	612.834	34.88	4.5		38.9	1788.05	38.9	-437		38.9	3599.77	38.9	40.5		35.9	425	38.9	-888.667		35.9	-101.564
					35.92	1986.67	38.92	352.326										--	--	--	--		35.92	4453.81	34.92	16		38.92	614.044	34.9	5		38.92	1787.49	38.92	-422.5		38.92	3542.73	38.92	50		35.92	366.667	38.92	-925.333		35.92	-104.273
					35.94	2090	38.94	289.163										--	--	--	--		35.94	4427.85	34.94	11		38.94	615.31	34.92	5		38.94	1797.43	38.94	-426		38.94	3633.19	38.94	63.5		35.94	388.333	38.94	-951.333		35.94	-70.7198
					35.96	2046.67	38.96	242.177										--	--	--	--		35.96	4398.55	34.96	8		38.96	616.003	34.94	5.5		38.96	1816.94	38.96	-440.5		38.96	3666.15	38.96	84		35.96	415	38.96	-968		35.96	-27.8146
					35.98	2021.67	38.98	208.684										--	--	--	--		35.98	4402.58	34.98	7		38.98	616.825	34.96	5.5		38.98	1823.37	38.98	-453.5		38.98	3729.11	38.98	117.5		35.98	443.333	38.98	-977.333		35.98	-4.82149
					36	2033.33	39	184.595										--	--	--	--		36	4481.6	35	5		39	619.066	34.98	6		39	1819.16	39	-463		39	3840.4	39	173.5		36	381.667	39	-983.333		36	3.44479
					36.02	2133.33	39.02	166.282										--	--	--	--		36.02	4508.97	35.02	5		39.02	617.753	35	6.5		39.02	1801.3	39.02	-471		39.02	3829.2	39.02	265		36.02	378.333	39.02	-987.333		36.02	-3.92421
					36.04	2163.33	39.04	152.205										--	--	--	--		36.04	4474.67	35.04	4		39.04	614.571	35.02	7.5		39.04	1809.53	39.04	-477.5		39.04	3907.98	39.04	401.5		36.04	386.667	39.04	-989.333		36.04	6.18713
					36.06	2041.67	39.06	140.961										--	--	--	--		36.06	4490.36	35.06	4		39.06	617.226	35.04	10		39.06	1827.16	39.06	-481.5		39.06	3990.11	39.06	557		36.06	385	39.06	-991.333		36.06	-22.3595
					36.08	2023.33	39.08	132										--	--	--	--		36.08	4519.39	35.08	3		39.08	618.213	35.06	13		39.08	1864.82	39.08	-483.5		39.08	3999.74	39.08	626.5		36.08	400	39.08	-992.667		36.08	-44.0152
					36.1	2181.67	39.1	132										--	--	--	--		36.1	4573.43	35.1	3		39.1	617.409	35.08	17		39.1	1872.16	39.1	-483.5		39.1	4059.36	39.1	536		36.1	438.333	39.1	-994		36.1	-33.1372
					36.12	2116.67	39.12	132										--	--	--	--		36.12	4547.45	35.12	3		39.12	612.976	35.1	18		39.12	1885.41	39.12	-482		39.12	4106.49	39.12	386		36.12	405	39.12	-994.667		36.12	-7.47485
					36.14	2028.33	39.14	132										--	--	--	--		36.14	4446.48	35.14	3		39.14	608.24	35.12	15		39.14	1921.94	39.14	-477.5		39.14	4151.95	39.14	269		36.14	381.667	39.14	-995.333		36.14	-4.32277
					36.16	2098.33	39.16	132										--	--	--	--		36.16	4530.52	35.16	3		39.16	607.573	35.14	11		39.16	1940.74	39.16	-469		39.16	4137.41	39.16	202		36.16	371.667	39.16	-995.333		36.16	-3.91459
					36.18	2053.33	39.18	132										--	--	--	--		36.18	4519.55	35.18	3		39.18	603.983	35.16	8		39.18	1963.67	39.18	-455.5		39.18	4227.87	39.18	177.5		36.18	450	39.18	-996		36.18	34.5021
					36.2	2110	39.2	132										--	--	--	--		36.2	4371.91	35.2	3		39.2	602.825	35.18	6		39.2	1988.88	39.2	-438.5		39.2	4120.82	39.2	184		36.2	376.667	39.2	-996		36.2	79.7573
					36.22	2051.67	39.22	132										--	--	--	--		36.22	4504.27	35.22	3		39.22	600.554	35.2	5		39.22	1984.48	39.22	-427.5		39.22	4176.28	39.22	202		36.22	388.333	39.22	-996.667		36.22	75.4168
					36.24	2091.67	39.24	132										--	--	--	--		36.24	4478.31	35.24	3		39.24	604.672	35.22	5		39.24	1989.09	39.24	-434		39.24	4104.24	39.24	196.5		36.24	438.333	39.24	-996.667		36.24	98.581
					36.26	2061.67	39.26	132										--	--	--	--		36.26	4422.33	35.26	4		39.26	603.797	35.24	5		39.26	2007.41	39.26	-451.5		39.26	4030.53	39.26	157		36.26	386.667	39.26	-996.667		36.26	97.1348
					36.28	2156.67	39.28	132										--	--	--	--		36.28	4474.7	35.28	4		39.28	606.344	35.26	5.5		39.28	2012.65	39.28	-466.5		39.28	3970.99	39.28	112		36.28	408.333	39.28	-996.667		36.28	110.863
					36.3	2091.67	39.3	132										--	--	--	--		36.3	4415.4	35.3	4		39.3	604.837	35.28	6		39.3	2024.17	39.3	-477		39.3	3983.95	39.3	78.5		36.3	490	39.3	-996.667		36.3	62.0513
					36.32	2115	39.32	132										--	--	--	--		36.32	4356.09	35.32	5		39.32	606.026	35.3	6.5		39.32	2021.41	39.32	-483		39.32	3912.74	39.32	56.5		36.32	448.333	39.32	-996.667		36.32	53.9307
					36.34	2096.67	39.34	132										--	--	--	--		36.34	4531.79	35.34	5		39.34	609.545	35.32	7		39.34	2022.19	39.34	-487		39.34	3820.7	39.34	42.5		36.34	520	39.34	-996.667		36.34	56.2075
					36.36	2135	39.36	143.691										--	--	--	--		36.36	4435.82	35.36	6		39.36	607.598	35.34	8		39.36	2022.03	39.36	-489		39.36	3745.32	39.36	33.5		36.36	540	39.36	-996.667		36.36	71.6233
					36.38	2028.33	39.38	160.231										--	--	--	--		36.38	4454.85	35.38	7		39.38	607.759	35.36	8.5		39.38	2017.33	39.38	-490		39.38	3679.12	39.38	27.5		36.38	551.667	39.38	-996		36.38	90.4586
					36.4	2075	39.4	184.034										--	--	--	--		36.4	4432.21	35.4	8		39.4	610.414	35.38	7.5		39.4	2009.52	39.4	-490.5		39.4	3666.24	39.4	23.5		36.4	611.667	39.4	-996		36.4	123.862
					36.42	2056.67	39.42	218.594										--	--	--	--		36.42	4517.91	35.42	10		39.42	607.842	35.4	6		39.42	2015.64	39.42	-491		39.42	3580.87	39.42	20		36.42	620	39.42	-995.333		36.42	78.6634
					36.44	1978.33	39.44	266.798										--	--	--	--		36.44	4503.61	35.44	13		39.44	604.785	35.42	5.5		39.44	2018.86	39.44	-491		39.44	3561.33	39.44	17.5		36.44	658.333	39.44	-994.667		36.44	75.4716
					36.46	2085	39.46	328.497										--	--	--	--		36.46	4452.63	35.46	17		39.46	605.895	35.44	5		39.46	2016.44	39.46	-490.5		39.46	3540.95	39.46	15.5		36.46	678.333	39.46	-993.333		36.46	51.3477
					36.48	2075	39.48	394.2										--	--	--	--		36.48	4520	35.48	24		39.48	607.304	35.46	5.5		39.48	2011.02	39.48	-490		39.48	3450.58	39.48	14		36.48	673.333	39.48	-992		36.48	44.446
					36.5	2048.33	39.5	436.488										--	--	--	--		36.5	4487.37	35.5	36		39.5	603.746	35.48	5.5		39.5	1985.82	39.5	-489		39.5	3459.37	39.5	12.5		36.5	670	39.5	-989.333		36.5	31.5576
					36.52	2013.33	39.52	421.881										--	--	--	--		36.52	4399.72	35.52	54		39.52	603.226	35.5	6		39.52	1987.84	39.52	-487		39.52	3416.49	39.52	11.5		36.52	685	39.52	-984.667		36.52	52.7163
					36.54	1986.67	39.54	363.318										--	--	--	--		36.54	4478.76	35.54	80		39.54	605.122	35.52	6		39.54	1971.82	39.54	-484.5		39.54	3431.95	39.54	10.5		36.54	643.333	39.54	-977.333		36.54	57.1657
					36.56	2116.67	39.56	297.148										--	--	--	--		36.56	4392.79	35.56	105		39.56	608.236	35.54	6		39.56	1957.14	39.56	-480		39.56	3351.58	39.56	10		36.56	590	39.56	-965.333		36.56	62.5242
					36.58	2026.67	39.58	240.925										--	--	--	--		36.58	4448.48	35.58	113		39.58	611.632	35.56	6		39.58	1960.64	39.58	-472.5		39.58	3357.87	39.58	9		36.58	611.667	39.58	-948.667		36.58	47.925
					36.6	2143.33	39.6	197.908										--	--	--	--		36.6	4469.18	35.6	98		39.6	613.483	35.58	6.5		39.6	1954.54	39.6	-459.5		39.6	3356.66	39.6	9		36.6	528.333	39.6	-932.667		36.6	51.2622
					36.62	2070	39.62	167.66										--	--	--	--		36.62	4436.55	35.62	71		39.62	615.018	35.6	8		39.62	1947.56	39.62	-439.5		39.62	3272.12	39.62	8.5		36.62	556.667	39.62	-931.333		36.62	63.3522
					36.64	2025	39.64	146.245										--	--	--	--		36.64	4412.25	35.64	48		39.64	616.608	35.62	9.5		39.64	1945.67	39.64	-411.5		39.64	3260.08	39.64	8.5		36.64	531.667	39.64	-946		36.64	18.2258
					36.66	2001.67	39.66	132										--	--	--	--		36.66	4487.94	35.66	32		39.66	619.244	35.64	12		39.66	1928.24	39.66	-388		39.66	3283.88	39.66	8.5		36.66	456.667	39.66	-963.333		36.66	13.1728
					36.68	1943.33	39.68	132										--	--	--	--		36.68	4480.3	35.68	22		39.68	619.838	35.66	16		39.68	1928.18	39.68	-390		39.68	3286.84	39.68	8.5		36.68	401.667	39.68	-976		36.68	-2.69641
					36.7	1958.33	39.7	132										--	--	--	--		36.7	4366	35.7	16		39.7	620.215	35.68	19.5		39.7	1938.33	39.7	-415.5		39.7	3286.46	39.7	8.5		36.7	491.667	39.7	-984		36.7	-33.0081
					36.72	1975	39.72	132										--	--	--	--		36.72	4493.36	35.72	13		39.72	620.377	35.7	20.5		39.72	1967.7	39.72	-442.5		39.72	3257.75	39.72	9.5		36.72	466.667	39.72	-988.667		36.72	-33.8982
					36.74	2078.33	39.74	132										--	--	--	--		36.74	4467.39	35.74	11		39.74	620.324	35.72	18.5		39.74	1973.9	39.74	-461.5		39.74	3339.04	39.74	10.5		36.74	411.667	39.74	-992		36.74	-2.00476
					36.76	2191.67	39.76	132										--	--	--	--		36.76	4463.09	35.76	9		39.76	620.054	35.74	15.5		39.76	1960.38	39.76	-473.5		39.76	3272	39.76	13		36.76	375	39.76	-993.333		36.76	23.1869
					36.78	1980	39.78	132										--	--	--	--		36.78	4468.78	35.78	9		39.78	619.569	35.76	14		39.78	1954.78	39.78	-480		39.78	3279.13	39.78	17		36.78	421.667	39.78	-994.667		36.78	20.9257
					36.8	2008.33	39.8	132										--	--	--	--		36.8	4494.48	35.8	8		39.8	618.869	35.78	13.5		39.8	1956.53	39.8	-484.5		39.8	3303.75	39.8	23.5		36.8	421.667	39.8	-996		36.8	-6.80662
					36.82	2121.67	39.82	132										--	--	--	--		36.82	4536.85	35.82	9		39.82	617.952	35.8	12.5		39.82	1970.78	39.82	-487		39.82	3270.05	39.82	32.5		36.82	343.333	39.82	-996.667		36.82	-0.94458
					36.84	2050	39.84	132										--	--	--	--		36.84	4479.22	35.84	10		39.84	616.82	35.82	11		39.84	1967.11	39.84	-488.5		39.84	3273.01	39.84	40		36.84	415	39.84	-996.667		36.84	6.33239
					36.86	2033.33	39.86	132										--	--	--	--		36.86	4436.57	35.86	12		39.86	615.472	35.84	9.5		39.86	1949.96	39.86	-489.5		39.86	3279.29	39.86	38.5		36.86	385	39.86	-997.333		36.86	-7.11151
					36.88	2160	39.88	132										--	--	--	--		36.88	4452.27	35.88	15		39.88	613.909	35.86	9		39.88	1937.11	39.88	-490		39.88	3260.59	39.88	30.5		36.88	380	39.88	-997.333		36.88	10.7794
					36.9	2210	39.9	132										--	--	--	--		36.9	4407.97	35.9	21		39.9	612.13	35.88	9		39.9	1917.01	39.9	-490.5		39.9	3314.38	39.9	22		36.9	360	39.9	-998		36.9	33.2437
					36.92	2078.33	39.92	132										--	--	--	--		36.92	4498.66	35.92	27		39.92	610.135	35.9	10		39.92	1911.4	39.92	-490		39.92	3322.34	39.92	16		36.92	361.667	39.92	-998		36.92	47.2398
					36.94	1943.33	39.94	132										--	--	--	--		36.94	4429.36	35.94	31		39.94	607.925	35.92	12.5		39.94	1909.63	39.94	-489.5		39.94	3334.46	39.94	12		36.94	373.333	39.94	-998		36.94	14.6544
					36.96	2051.67	39.96	132										--	--	--	--		36.96	4478.4	35.96	30		39.96	605.499	35.94	16.5		39.96	1891.11	39.96	-489		39.96	3281.59	39.96	10		36.96	351.667	39.96	-998		36.96	19.2689
					36.98	2030	39.98	132										--	--	--	--		36.98	4487.42	35.98	23		39.98	602.857	35.96	20.5		39.98	1905.87	39.98	-488		39.98	3347.88	39.98	9		36.98	400	39.98	-998.667		36.98	28.9991
					37	1988.33	40	132										--	--	--	--		37	4571.45	36	17		40	600	35.98	22.5		40	1899.42	40	-486		40	3304.18	40	8.5		37	361.667	40	-998.667		37	50.4956
					37.02	2085	40.02	132										--	--	--	--		37.02	4492.15	36.02	13				36	24		40.02	1887.92	40.02	-482.5				40.02	8		37.02	338.333	40.02	-998.667		37.02	54.1864
					37.04	1968.33	40.04	132										--	--	--	--		37.04	4464.52	36.04	10				36.02	26		40.04	1894.86	40.04	-477				40.04	8		37.04	405	40.04	-998.667		37.04	78.0427
					37.06	2090	40.06	132										--	--	--	--		37.06	4451.88	36.06	9				36.04	26		40.06	1893.55	40.06	-468				40.06	9		37.06	391.667	40.06	-998.667		37.06	83.1478
					37.08	1950	40.08	132										--	--	--	--		37.08	4424.24	36.08	8				36.06	23.5		40.08	1876.94	40.08	-456				40.08	9.5		37.08	400	40.08	-998.667		37.08	75.7142
					37.1	2040	40.1	132										--	--	--	--		37.1	4388.28	36.1	8				36.08	20		40.1	1877.3	40.1	-445.5				40.1	10.5		37.1	413.333	40.1	-998.667		37.1	36.0787
					37.12	2060	40.12	132										--	--	--	--		37.12	4547.3	36.12	9				36.1	18		40.12	1874.11	40.12	-444.5				40.12	11.5		37.12	410	40.12	-998.667		37.12	14.8643
					37.14	1990	40.14	132										--	--	--	--		37.14	4443	36.14	10				36.12	18		40.14	1878.57	40.14	-453				40.14	13.5		37.14	465	40.14	-998.667		37.14	-9.35231
					37.16	2050	40.16	132										--	--	--	--		37.16	4487.03	36.16	12				36.14	20		40.16	1900.69	40.16	-462				40.16	16		37.16	466.667	40.16	-998		37.16	-6.50624
					37.18	2008.33	40.18	132										--	--	--	--		37.18	4484.39	36.18	15				36.16	22.5		40.18	1892.45	40.18	-467				40.18	20		37.18	473.333	40.18	-998		37.18	-2.55503
					37.2	1958.33	40.2	132										--	--	--	--		37.2	4511.76	36.2	21				36.18	26.5		40.2	1907.58	40.2	-468				40.2	26		37.2	510	40.2	-998		37.2	-7.32066
					37.22	2081.67	40.22	132.899										--	--	--	--		37.22	4515.79	36.22	31				36.2	29		40.22	1910.6	40.22	-464				40.22	37		37.22	560	40.22	-997.333		37.22	5.14471
					37.24	2033.33	40.24	155.43										--	--	--	--		37.24	4394.81	36.24	46				36.22	26.5		40.24	1895.88	40.24	-455				40.24	54.5		37.24	538.333	40.24	-996.667		37.24	33.9006
					37.26	1983.33	40.26	177.965										--	--	--	--		37.26	4458.85	36.26	67				36.24	21		40.26	1890.47	40.26	-438.5				40.26	82		37.26	568.333	40.26	-995.333		37.26	28.0385
					37.28	1991.67	40.28	186.661										--	--	--	--		37.28	4434.55	36.28	86				36.26	15		40.28	1880.5	40.28	-411				40.28	117		37.28	553.333	40.28	-992.667		37.28	9.61541
					37.3	2036.67	40.3	174.488										--	--	--	--		37.3	4395.25	36.3	89				36.28	11.5		40.3	1860.79	40.3	-374				40.3	141		37.3	513.333	40.3	-988.667		37.3	-2.51593
					37.32	2036.67	40.32	152.323										--	--	--	--		37.32	4429.27	36.32	75				36.3	9		40.32	1860.62	40.32	-341				40.32	130.5		37.32	508.333	40.32	-984		37.32	8.80836
					37.34	1906.67	40.34	133.238										--	--	--	--		37.34	4448.3	36.34	53				36.32	8.5		40.34	1865.96	40.34	-341				40.34	98.5		37.34	521.667	40.34	-981.333		37.34	16.3595
					37.36	1933.33	40.36	132										--	--	--	--		37.36	4464	36.36	35				36.34	8.5		40.36	1859.5	40.36	-369.5				40.36	70.5		37.36	480	40.36	-983.333		37.36	18.276
					37.38	1986.67	40.38	132										--	--	--	--		37.38	4454.69	36.38	23				36.36	9		40.38	1851.55	40.38	-396				40.38	53.5		37.38	441.667	40.38	-987.333		37.38	29.3411
					37.4	2050	40.4	132										--	--	--	--		37.4	4563.73	36.4	16				36.38	10		40.4	1853.26	40.4	-406				40.4	48		37.4	456.667	40.4	-992		37.4	58.6384
					37.42	1923.33	40.42	132										--	--	--	--		37.42	4489.43	36.42	12				36.4	11.5		40.42	1843.1	40.42	-397.5				40.42	51		37.42	438.333	40.42	-994.667		37.42	56.3062
					37.44	1971.67	40.44	132										--	--	--	--		37.44	4468.45	36.44	9				36.42	13		40.44	1830.61	40.44	-372.5				40.44	57		37.44	408.333	40.44	-996		37.44	71.2597
					37.46	1948.33	40.46	132										--	--	--	--		37.46	4417.48	36.46	7				36.44	16		40.46	1820.74	40.46	-343				40.46	57		37.46	366.667	40.46	-997.333		37.46	64.1591
					37.48	1946.67	40.48	132										--	--	--	--		37.48	4488.18	36.48	6				36.46	20.5		40.48	1825.08	40.48	-339.5				40.48	46.5		37.48	425	40.48	-998		37.48	69.235
					37.5	1928.33	40.5	132.258										--	--	--	--		37.5	4370.55	36.5	5				36.48	24		40.5	1835.77	40.5	-370				40.5	33.5		37.5	360	40.5	-998		37.5	57.8899
					37.52	1930	40.52	142.61										--	--	--	--		37.52	4489.57	36.52	4				36.5	26		40.52	1820.99	40.52	-407.5				40.52	24		37.52	406.667	40.52	-998.667		37.52	43.7659
					37.54	1931.67	40.54	156.041										--	--	--	--		37.54	4493.61	36.54	4				36.52	27.5		40.54	1819.95	40.54	-435.5				40.54	16.5		37.54	356.667	40.54	-998.667		37.54	1.92924
					37.56	1893.33	40.56	174.193										--	--	--	--		37.56	4470.97	36.56	3				36.54	28		40.56	1836.7	40.56	-453				40.56	12.5		37.56	378.333	40.56	-998.667		37.56	-33.1755
					37.58	1948.33	40.58	199.187										--	--	--	--		37.58	4381.66	36.58	3				36.56	24.5		40.58	1847.09	40.58	-462.5				40.58	10		37.58	385	40.58	-998.667		37.58	-61.9458
					37.6	1938.33	40.6	234.805										--	--	--	--		37.6	4477.36	36.6	2				36.58	18.5		40.6	1839.49	40.6	-467.5				40.6	8.5		37.6	336.667	40.6	-999.333		37.6	-52.9735
					37.62	1983.33	40.62	284.216										--	--	--	--		37.62	4443.06	36.62	2				36.6	14.5		40.62	1833.05	40.62	-469				40.62	7		37.62	405	40.62	-999.333		37.62	-28.9208
					37.64	1976.67	40.64	347.439										--	--	--	--		37.64	4435.42	36.64	2				36.62	12.5		40.64	1831.44	40.64	-467.5				40.64	6.5		37.64	381.667	40.64	-999.333		37.64	-21.5637
					37.66	1961.67	40.66	416.592										--	--	--	--		37.66	4442.79	36.66	2				36.64	12		40.66	1843.64	40.66	-462.5				40.66	5.5		37.66	306.667	40.66	-999.333		37.66	-19.1773
					37.68	2003.33	40.68	463.584										--	--	--	--		37.68	4438.49	36.68	2				36.66	13.5		40.68	1849.5	40.68	-452				40.68	5		37.68	358.333	40.68	-999.333		37.68	0.07696
					37.7	2001.67	40.7	453.732										--	--	--	--		37.7	4497.52	36.7	2				36.68	16.5		40.7	1848.22	40.7	-433				40.7	5		37.7	343.333	40.7	-999.333		37.7	-23.8286
					37.72	2005	40.72	398.538										--	--	--	--		37.72	4423.21	36.72	1				36.7	21		40.72	1856.94	40.72	-403.5				40.72	4.5		37.72	348.333	40.72	-999.333		37.72	-58.0815
					37.74	1883.33	40.74	337.053										--	--	--	--		37.74	4432.24	36.74	1				36.72	24.5		40.74	1867.25	40.74	-366				40.74	4		37.74	355	40.74	-999.333		37.74	-73.6407
					37.76	1925	40.76	289.807										--	--	--	--		37.76	4302.94	36.76	1				36.74	24.5		40.76	1855.57	40.76	-343.5				40.76	4		37.76	336.667	40.76	-999.333		37.76	-69.2933
					37.78	2060	40.78	262.856										--	--	--	--		37.78	4486.97	36.78	1				36.76	20.5		40.78	1877.38	40.78	-360				40.78	4		37.78	370	40.78	-999.333		37.78	-57.1906
					37.8	2020	40.8	257.075										--	--	--	--		37.8	4526	36.8	1				36.78	17.5		40.8	1905.49	40.8	-398				40.8	4		37.8	316.667	40.8	-999.333		37.8	-55.4847
					37.82	1963.33	40.82	272.237										--	--	--	--		37.82	4423.37	36.82	1				36.8	16.5		40.82	1916.12	40.82	-431.5				40.82	4		37.82	335	40.82	-999.333		37.82	-19.2183
					37.84	1950	40.84	307.962										--	--	--	--		37.84	4485.72	36.84	1				36.82	18		40.84	1905.73	40.84	-454				40.84	4		37.84	321.667	40.84	-999.333		37.84	36.7747
					37.86	1951.67	40.86	361.215										--	--	--	--		37.86	4561.42	36.86	1				36.84	22		40.86	1894.76	40.86	-467.5				40.86	4		37.86	356.667	40.86	-999.333		37.86	54.304
					37.88	1971.67	40.88	419.985										--	--	--	--		37.88	4408.79	36.88	1				36.86	28		40.88	1907.53	40.88	-476				40.88	4		37.88	340	40.88	-999.333		37.88	68.5437
					37.9	1956.67	40.9	452.994										--	--	--	--		37.9	4471.15	36.9	1				36.88	32.5		40.9	1918.25	40.9	-481				40.9	4		37.9	318.333	40.9	-999.333		37.9	51.8924
					37.92	1986.67	40.92	430.191										--	--	--	--		37.92	4391.85	36.92	1				36.9	31.5		40.92	1927	40.92	-484				40.92	4.5		37.92	370	40.92	-999.333		37.92	35.7998
					37.94	1971.67	40.94	370.833										--	--	--	--		37.94	4404.21	36.94	1				36.92	25.5		40.94	1937.62	40.94	-486.5				40.94	5		37.94	358.333	40.94	-999.333		37.94	-7.53299
					37.96	1795	40.96	309.192										--	--	--	--		37.96	4498.25	36.96	1				36.94	19.5		40.96	1962.6	40.96	-488				40.96	5.5		37.96	343.333	40.96	-999.333		37.96	-47.1458
					37.98	2005	40.98	259.482										--	--	--	--		37.98	4460.6	36.98	1				36.96	15.5		40.98	1958.92	40.98	-489.5				40.98	6		37.98	350	40.98	-999.333		37.98	-31.5094
					38	2021.67	41	224.792										--	--	--	--		38	4424.64	37	1				36.98	14		41	1966.7	41	-490.5				41	7.5		38	398.333	41	-999.333		38	-12.8703
					38.02	1898.33	41.02	202.519										--	--	--	--		38.02	4478.67	37.02	1				37	14.5		41.02	1967.26	41.02	-491				41.02	9.5		38.02	375	41.02	-999.333		38.02	-16.7497
					38.04	2038.33	41.04	189.053										--	--	--	--		38.04	4397.69	37.04	1				37.02	17		41.04	1953.9	41.04	-491.5				41.04	11.5		38.04	378.333	41.04	-999.333		38.04	-29.5107
					38.06	1911.67	41.06	182.336										--	--	--	--		38.06	4406.73	37.06	1				37.04	21		41.06	1965.41	41.06	-491.5				41.06	12		38.06	420	41.06	-999.333		38.06	-51.6225
					38.08	1855	41.08	179.052										--	--	--	--		38.08	4399.09	37.08	1				37.06	24.5		41.08	1974.26	41.08	-491.5				41.08	11		38.08	363.333	41.08	-998.667		38.08	-69.8688
					38.1	2058.33	41.1	179.069										--	--	--	--		38.1	4446.45	37.1	1				37.08	25		41.1	1959.77	41.1	-491.5				41.1	9.5		38.1	326.667	41.1	-998.667		38.1	-68.7778
					38.12	2058.33	41.12	182.012										--	--	--	--		38.12	4545.48	37.12	1				37.1	23		41.12	1961.74	41.12	-491.5				41.12	8.5		38.12	345	41.12	-998.667		38.12	-66.4175
					38.14	1905	41.14	187.748										--	--	--	--		38.14	4392.85	37.14	1				37.12	22		41.14	1958.65	41.14	-491				41.14	8.5		38.14	371.667	41.14	-998.667		38.14	-34.3889
					38.16	2031.67	41.16	197.008										--	--	--	--		38.16	4476.88	37.16	1				37.14	24		41.16	1991.59	41.16	-490.5				41.16	8.5		38.16	390	41.16	-998.667		38.16	-6.50789
					38.18	1993.33	41.18	208.734										--	--	--	--		38.18	4507.57	37.18	1				37.16	27		41.18	1979.81	41.18	-490				41.18	9		38.18	360	41.18	-998.667		38.18	-1.44843
					38.2	1970	41.2	224.119										--	--	--	--		38.2	4423.27	37.2	1				37.18	30.5		41.2	1956.36	41.2	-489				41.2	10		38.2	336.667	41.2	-998.667		38.2	-8.94884
					38.22	1913.33	41.22	244.05										--	--	--	--		38.22	4355.64	37.22	1				37.2	35.5		41.22	1985.52	41.22	-487.5				41.22	11		38.22	335	41.22	-998.667		38.22	-8.07388
					38.24	1990	41.24	270.088										--	--	--	--		38.24	4373	37.24	1				37.22	35.5		41.24	1982.01	41.24	-485.5				41.24	12.5		38.24	380	41.24	-998.667		38.24	-10.7781
					38.26	1953.33	41.26	305.115										--	--	--	--		38.26	4495.36	37.26	1				37.24	29.5		41.26	1954.1	41.26	-482.5				41.26	14		38.26	358.333	41.26	-998.667		38.26	22.853
					38.28	1988.33	41.28	354.357										--	--	--	--		38.28	4506.06	37.28	1				37.26	22		41.28	1918.67	41.28	-478				41.28	16		38.28	328.333	41.28	-998		38.28	44.736
					38.3	1926.67	41.3	424.197										--	--	--	--		38.3	4478.42	37.3	1				37.28	16.5		41.3	1906.49	41.3	-471				41.3	19		38.3	348.333	41.3	-998		38.3	18.5685
					38.32	1855	41.32	520.764										--	--	--	--		38.32	4370.79	37.32	1				37.3	13.5		41.32	1895.7	41.32	-459				41.32	23		38.32	343.333	41.32	-998		38.32	-5.11663
					38.34	1976.67	41.34	643.746										--	--	--	--		38.34	4458.15	37.34	1				37.32	11.5		41.34	1903.83	41.34	-439.5				41.34	28		38.34	360	41.34	-998		38.34	-29.8571
					38.36	2013.33	41.36	777.021										--	--	--	--		38.36	4420.52	37.36	1				37.34	11		41.36	1897.41	41.36	-408				41.36	35.5		38.36	393.333	41.36	-997.333		38.36	-20.4032
					38.38	1918.33	41.38	867.882										--	--	--	--		38.38	4487.88	37.38	1				37.36	10.5		41.38	1886.72	41.38	-366.5				41.38	47		38.38	308.333	41.38	-997.333		38.38	-19.8233
					38.4	1990	41.4	846.771										--	--	--	--		38.4	4421.91	37.4	1				37.38	10.5		41.4	1894.57	41.4	-331.5				41.4	65.5		38.4	355	41.4	-997.333		38.4	-2.82966
					38.42	2038.33	41.42	732.714										--	--	--	--		38.42	4467.61	37.42	1				37.4	10.5		41.42	1901.73	41.42	-336				41.42	96.5		38.42	356.667	41.42	-996.667		38.42	39.6906
					38.44	1936.67	41.44	599.421										--	--	--	--		38.44	4388.3	37.44	1				37.42	10.5		41.44	1875.62	41.44	-373.5				41.44	148		38.44	350	41.44	-996.667		38.44	72.4335
					38.46	2021.67	41.46	484.806										--	--	--	--		38.46	4500.67	37.46	1				37.44	11		41.46	1898.21	41.46	-411.5				41.46	225		38.46	380	41.46	-996		38.46	67.1256
					38.48	1938.33	41.48	397.839										--	--	--	--		38.48	4391.37	37.48	2				37.46	12.5		41.48	1886.65	41.48	-436				41.48	315.5		38.48	365	41.48	-995.333		38.48	76.261
					38.5	1870	41.5	335.994										--	--	--	--		38.5	4475.39	37.5	2				37.48	15		41.5	1881.65	41.5	-448.5				41.5	360		38.5	345	41.5	-994.667		38.5	84.7969
					38.52	1953.33	41.52	292.554										--	--	--	--		38.52	4464.42	37.52	2				37.5	18		41.52	1894.32	41.52	-451				41.52	310		38.52	368.333	41.52	-994		38.52	89.7907
					38.54	1895	41.54	261.097										--	--	--	--		38.54	4516.79	37.54	3				37.52	21		41.54	1916.76	41.54	-450.5				41.54	219.5		38.54	310	41.54	-992.667		38.54	38.7971
					38.56	1883.33	41.56	237.385										--	--	--	--		38.56	4422.48	37.56	4				37.54	24		41.56	1924.15	41.56	-454				41.56	144.5		38.56	345	41.56	-991.333		38.56	2.93372
					38.58	1916.67	41.58	219.049										--	--	--	--		38.58	4434.85	37.58	5				37.56	23.5		41.58	1940.82	41.58	-463.5				41.58	95		38.58	366.667	41.58	-990		38.58	4.50994
					38.6	1891.67	41.6	204.767										--	--	--	--		38.6	4497.21	37.6	7				37.58	19.5		41.6	1950.79	41.6	-473				41.6	65.5		38.6	370	41.6	-988		38.6	2.85987
					38.62	1985	41.62	193.736										--	--	--	--		38.62	4364.58	37.62	10				37.6	16		41.62	1947.42	41.62	-480				41.62	48		38.62	383.333	41.62	-984.667		38.62	39.3911
					38.64	1906.67	41.64	185.438										--	--	--	--		38.64	4455.27	37.64	15				37.62	14		41.64	1953.67	41.64	-484.5				41.64	38		38.64	433.333	41.64	-980		38.64	108.124
					38.66	1931.67	41.66	179.548										--	--	--	--		38.66	4465.97	37.66	21				37.64	13.5		41.66	1951.92	41.66	-487.5				41.66	30.5		38.66	391.667	41.66	-973.333		38.66	138.666
					38.68	1928.33	41.68	176.06										--	--	--	--		38.68	4463.34	37.68	26				37.66	13		41.68	1953.46	41.68	-489				41.68	25		38.68	398.333	41.68	-962		38.68	115.261
					38.7	1908.33	41.7	174.602										--	--	--	--		38.7	4460.69	37.7	26				37.68	11.5		41.7	1955.94	41.7	-490				41.7	21		38.7	406.667	41.7	-942.667		38.7	84.3595
					38.72	1945	41.72	175.437										--	--	--	--		38.72	4514.73	37.72	21				37.7	10.5		41.72	1964.62	41.72	-490.5				41.72	17.5		38.72	425	41.72	-911.333		38.72	56.4899
					38.74	2010	41.74	178.781										--	--	--	--		38.74	4482.09	37.74	15				37.72	10		41.74	1976.46	41.74	-490.5				41.74	15.5		38.74	480	41.74	-866.667		38.74	47.0912
					38.76	2048.33	41.76	185.428										--	--	--	--		38.76	4506.12	37.76	10				37.74	9		41.76	1951.39	41.76	-489.5				41.76	13.5		38.76	450	41.76	-820.667		38.76	35.2815
					38.78	2030	41.78	196.528										--	--	--	--		38.78	4451.82	37.78	6				37.76	8.5		41.78	1957.04	41.78	-488				41.78	12.5		38.78	468.333	41.78	-810.667		38.78	23.1327
					38.8	1980	41.8	214.2										--	--	--	--		38.8	4424.18	37.8	5				37.78	8		41.8	1983.55	41.8	-485.5				41.8	11.5		38.8	488.333	41.8	-848		38.8	36.5266
					38.82	2028.33	41.82	241.223										--	--	--	--		38.82	4454.88	37.82	3				37.8	8.5		41.82	1985.16	41.82	-482.5				41.82	10.5		38.82	490	41.82	-896		38.82	43.7147
					38.84	1780	41.84	279.719										--	--	--	--		38.84	4547.24	37.84	3				37.82	8.5		41.84	1986.32	41.84	-482				41.84	10		38.84	456.667	41.84	-932		38.84	26.1559
					38.86	1976.67	41.86	328.377										--	--	--	--		38.86	4416.27	37.86	2				37.84	9		41.86	1985.4	41.86	-484.5				41.86	10		38.86	458.333	41.86	-955.333		38.86	56.8073
					38.88	1971.67	41.88	376.785										--	--	--	--		38.88	4483.64	37.88	2				37.86	9		41.88	2009.35	41.88	-487.5				41.88	9.5		38.88	445	41.88	-969.333		38.88	80.4246
					38.9	1878.33	41.9	403.701										--	--	--	--		38.9	4514.33	37.9	2				37.88	9		41.9	2035.41	41.9	-490				41.9	9.5		38.9	435	41.9	-977.333		38.9	71.4293
					38.92	2086.67	41.92	400.236										--	--	--	--		38.92	4366.7	37.92	2				37.9	8.5		41.92	2020.42	41.92	-491.5				41.92	9.5		38.92	408.333	41.92	-982.667		38.92	57.4401
					38.94	2043.33	41.94	380.97										--	--	--	--		38.94	4432.4	37.94	2				37.92	8		41.94	2022.36	41.94	-492				41.94	10		38.94	381.667	41.94	-986		38.94	33.8561
					38.96	1991.67	41.96	368.826										--	--	--	--		38.96	4433.09	37.96	1				37.94	8		41.96	2033.77	41.96	-492.5				41.96	10.5		38.96	376.667	41.96	-988.667		38.96	12.9706
					38.98	2015	41.98	372.564										--	--	--	--		38.98	4497.12	37.98	1				37.96	9		41.98	2059.37	41.98	-492.5				41.98	11		38.98	386.667	41.98	-990.667		38.98	3.42644
					39	1976.67	42	377.07										--	--	--	--		39	4472.82	38	1				37.98	11		42	2059.43	42	-492				42	12		39	368.333	42	-992		39	-0.15765
					39.02	2020	42.02	370.41										--	--	--	--		39.02	4396.85	38.02	1				38	14.5		42.02	2075.19	42.02	-491.5				42.02	13.5		39.02	356.667	42.02	-992.667		39.02	4.33103
					39.04	2053.33	42.04	370.308										--	--	--	--		39.04	4527.54	38.04	1				38.02	19		42.04	2078.58	42.04	-491				42.04	15		39.04	336.667	42.04	-994		39.04	0.50815
					39.06	2041.67	42.06	396.597										--	--	--	--		39.06	4473.24	38.06	1				38.04	23.5		42.06	2075.12	42.06	-489.5				42.06	17.5		39.06	363.333	42.06	-994.667		39.06	-6.612
					39.08	1971.67	42.08	453.561										--	--	--	--		39.08	4543.94	38.08	2				38.06	25.5		42.08	2073.55	42.08	-488				42.08	21		39.08	336.667	42.08	-994.667		39.08	-16.5231
					39.1	1938.33	42.1	530.235										--	--	--	--		39.1	4384.63	38.1	2				38.08	25.5		42.1	2061.63	42.1	-486				42.1	26		39.1	371.667	42.1	-995.333		39.1	-3.90109
					39.12	1938.33	42.12	593.046										--	--	--	--		39.12	4308.67	38.12	2				38.1	27		42.12	2077.44	42.12	-482.5				42.12	34		39.12	351.667	42.12	-995.333		39.12	-11.2787
					39.14	2008.33	42.14	590.889										--	--	--	--		39.14	4409.37	38.14	2				38.12	31.5		42.14	2088.21	42.14	-477.5				42.14	47		39.14	306.667	42.14	-996		39.14	-16.7376
					39.16	1951.67	42.16	522.357										--	--	--	--		39.16	4411.72	38.16	2				38.14	38		42.16	2064.97	42.16	-469.5				42.16	68.5		39.16	366.667	42.16	-996		39.16	-8.79869
					39.18	1920	42.18	435.885										--	--	--	--		39.18	4454.09	38.18	3				38.16	42		42.18	2083.53	42.18	-456.5				42.18	104		39.18	326.667	42.18	-996		39.18	-7.88758
					39.2	1936.67	42.2	360.969										--	--	--	--		39.2	4466.46	38.2	3				38.18	46		42.2	2069.08	42.2	-435				42.2	153.5		39.2	323.333	42.2	-996		39.2	4.60274
					39.22	1908.33	42.22	305.73										--	--	--	--		39.22	4373.81	38.22	4				38.2	50.5		42.22	2069.58	42.22	-404				42.22	202.5		39.22	326.667	42.22	-996		39.22	35.485
					39.24	1983.33	42.24	268.655										--	--	--	--		39.24	4414.51	38.24	5				38.22	50		42.24	2066.51	42.24	-370				42.24	209.5		39.24	285	42.24	-995.333		39.24	25.8479
					39.26	1951.67	42.26	245.566										--	--	--	--		39.26	4243.55	38.26	7				38.24	42.5		42.26	2066.04	42.26	-358				42.26	167		39.26	343.333	42.26	-995.333		39.26	47.6952
					39.28	1831.67	42.28	232.215										--	--	--	--		39.28	4514.25	38.28	10				38.26	32		42.28	2059.53	42.28	-381.5				42.28	115.5		39.28	321.667	42.28	-994.667		39.28	73.3233
					39.3	2015	42.3	225.945										--	--	--	--		39.3	4418.27	38.3	14				38.28	24		42.3	2050.87	42.3	-415				42.3	77.5		39.3	308.333	42.3	-994		39.3	79.7025
					39.32	1921.67	42.32	226.648										--	--	--	--		39.32	4383.97	38.32	21				38.3	20		42.32	2039.72	42.32	-441.5				42.32	53.5		39.32	368.333	42.32	-993.333		39.32	74.0844
					39.34	1985	42.34	231.904										--	--	--	--		39.34	4451.34	38.34	29				38.32	18		42.34	2039.92	42.34	-457.5				42.34	39.5		39.34	335	42.34	-992		39.34	66.9794
					39.36	1998.33	42.36	243.402										--	--	--	--		39.36	4422.03	38.36	32				38.34	18		42.36	2033.37	42.36	-465.5				42.36	31.5		39.36	365	42.36	-990		39.36	34.304
					39.38	1983.33	42.38	262.591										--	--	--	--		39.38	4441.06	38.38	27				38.36	19		42.38	2032.15	42.38	-467.5				42.38	26.5		39.38	360	42.38	-986		39.38	4.06783
					39.4	2060	42.4	293.538										--	--	--	--		39.4	4526.76	38.4	19				38.38	18.5		42.4	2044.99	42.4	-464				42.4	24		39.4	328.333	42.4	-980		39.4	-5.15808
					39.42	2048.33	42.42	340.23										--	--	--	--		39.42	4377.45	38.42	13				38.4	16		42.42	2043.91	42.42	-456				42.42	23		39.42	395	42.42	-970		39.42	8.54502
					39.44	1928.33	42.44	405.714										--	--	--	--		39.44	4426.48	38.44	9				38.42	13.5		42.44	2039.98	42.44	-443.5				42.44	22.5		39.44	441.667	42.44	-955.333		39.44	29.5637
					39.46	1915	42.46	487.617										--	--	--	--		39.46	4415.52	38.46	7				38.44	12		42.46	2064.84	42.46	-433.5				42.46	23.5		39.46	368.333	42.46	-940.667		39.46	25.685
					39.48	1935	42.48	569.406										--	--	--	--		39.48	4501.22	38.48	6				38.46	12		42.48	2060.86	42.48	-437.5				42.48	25.5		39.48	446.667	42.48	-936.667		39.48	11.6611
					39.5	1880	42.5	611.091										--	--	--	--		39.5	4425.24	38.5	5				38.48	12		42.5	2069.24	42.5	-451				42.5	28.5		39.5	403.333	42.5	-948.667		39.5	21.7565
					39.52	1930	42.52	591.588										--	--	--	--		39.52	4364.27	38.52	5				38.5	11.5		42.52	2063.43	42.52	-464				42.52	33.5		39.52	403.333	42.52	-964.667		39.52	-3.01881
					39.54	1958.33	42.54	554.064										--	--	--	--		39.54	4408.31	38.54	5				38.52	11		42.54	2075.65	42.54	-473				42.54	41.5		39.54	406.667	42.54	-976.667		39.54	-17.0866
					39.56	1966.67	42.56	543.711										--	--	--	--		39.56	4425.66	38.56	5				38.54	10.5		42.56	2080	42.56	-478				42.56	54		39.56	408.333	42.56	-984		39.56	27.3019
					39.58	1945	42.58	565.725										--	--	--	--		39.58	4403.03	38.58	5				38.56	9.5		42.58	2080.94	42.58	-480				42.58	76.5		39.58	353.333	42.58	-988.667		39.58	32.4486
					39.6	2065	42.6	582.216										--	--	--	--		39.6	4490.4	38.6	6				38.58	8.5		42.6	2088.21	42.6	-481				42.6	114		39.6	338.333	42.6	-991.333		39.6	-7.82435
					39.62	1975	42.62	550.293										--	--	--	--		39.62	4451.09	38.62	8				38.6	9		42.62	2099.54	42.62	-480.5				42.62	173		39.62	328.333	42.62	-993.333		39.62	-39.374
					39.64	1993.33	42.64	487.749										--	--	--	--		39.64	4481.79	38.64	11				38.62	10		42.64	2111.55	42.64	-478.5				42.64	252.5		39.64	356.667	42.64	-994		39.64	-53.4866
					39.66	1976.67	42.66	436.233										--	--	--	--		39.66	4467.49	38.66	16				38.64	12.5		42.66	2117.29	42.66	-475.5				42.66	317		39.66	335	42.66	-994.667		39.66	-31.4587
					39.68	1945	42.68	416.763										--	--	--	--		39.68	4443.19	38.68	23				38.66	17		42.68	2120.49	42.68	-471				42.68	304.5		39.68	368.333	42.68	-995.333		39.68	-10.2312
					39.7	1911.67	42.7	430.161										--	--	--	--		39.7	4463.88	38.7	30				38.68	22.5		42.7	2126.44	42.7	-463				42.7	229		39.7	315	42.7	-996		39.7	11.1337
					39.72	1968.33	42.72	454.887										--	--	--	--		39.72	4456.24	38.72	34				38.7	28		42.72	2128.24	42.72	-449				42.72	153.5		39.72	320	42.72	-996		39.72	33.438
					39.74	1976.67	42.74	450.486										--	--	--	--		39.74	4506.94	38.74	31				38.72	29.5		42.74	2135.53	42.74	-425.5				42.74	100		39.74	358.333	42.74	-996		39.74	13.7006
					39.76	1925	42.76	403.401										--	--	--	--		39.76	4524.3	38.76	25				38.74	25.5		42.76	2151.69	42.76	-387				42.76	67		39.76	320	42.76	-996.667		39.76	9.1783
					39.78	1913.33	42.78	341.646										--	--	--	--		39.78	4500	38.78	19				38.76	21.5		42.78	2153.84	42.78	-333				42.78	47		39.78	368.333	42.78	-996.667		39.78	-21.8075
					39.8	2010	42.8	286.686										--	--	--	--		39.8	4502.37	38.8	14				38.78	19.5		42.8	2159.4	42.8	-280.5				42.8	35.5		39.8	355	42.8	-996.667		39.8	-39.4101
					39.82	1845	42.82	244.435										--	--	--	--		39.82	4474.72	38.82	11				38.8	18		42.82	2116.35	42.82	-273.5				42.82	27.5		39.82	353.333	42.82	-996		39.82	-17.1368
					39.84	1893.33	42.84	214.153										--	--	--	--		39.84	4460.42	38.84	9				38.82	16.5		42.84	2119.28	42.84	-321				42.84	22.5		39.84	335	42.84	-996		39.84	4.50289
					39.86	1966.67	42.86	191.397										--	--	--	--		39.86	4486.12	38.86	9				38.84	16		42.86	2136.94	42.86	-377.5				42.86	18.5		39.86	345	42.86	-996		39.86	33.5092
					39.88	1945	42.88	175.989										--	--	--	--		39.88	4518.48	38.88	10				38.86	16.5		42.88	2131.8	42.88	-419				42.88	15.5		39.88	316.667	42.88	-995.333		39.88	24.2484
					39.9	1968.33	42.9	164.591										--	--	--	--		39.9	4409.18	38.9	11				38.88	16.5		42.9	2143.25	42.9	-445.5				42.9	13.5		39.9	270	42.9	-995.333		39.9	15.9464
					39.92	1938.33	42.92	156.662										--	--	--	--		39.92	4444.88	38.92	14				38.9	14		42.92	2129.4	42.92	-461.5				42.92	11.5		39.92	326.667	42.92	-994.667		39.92	35.9618
					39.94	2000	42.94	150.671										--	--	--	--		39.94	4430.58	38.94	19				38.92	11.5		42.94	2121.51	42.94	-471				42.94	10.5		39.94	280	42.94	-994		39.94	33.0341
					39.96	1970	42.96	146.947										--	--	--	--		39.96	4534.6	38.96	27				38.94	10.5		42.96	2123.64	42.96	-476.5				42.96	9		39.96	320	42.96	-993.333		39.96	18.6235
					39.98	1956.67	42.98	145.634										--	--	--	--		39.98	4438.64	38.98	40				38.96	10.5		42.98	2108.48	42.98	-480.5				42.98	8		39.98	343.333	42.98	-992		39.98	-7.26985
					40	1950	43	147.317										--	--	--	--		40	4481	39	57				38.98	12		43	2113.38	43	-483				43	7		40	358.333	43	-990		40	-44.646
					--	--	43.02	153.261										--	--	--	--			--	39.02	70				39	14.5		43.02	2119.83	43.02	-485				43.02	6.5		--	--	43.02	-988
					--	--	43.04	165.454										--	--	--	--				39.04	70				39.02	15.5		43.04	2107.66	43.04	-486				43.04	6		--	--	43.04	-984
					--	--	43.06	186.094										--	--	--	--				39.06	59				39.04	14.5		43.06	2093.48	43.06	-486.5				43.06	5.5		--	--	43.06	-978.667
					--	--	43.08	214.762										--	--	--	--				39.08	44				39.06	13.5		43.08	2099.37	43.08	-487				43.08	5		--	--	43.08	-968.667
					--	--	43.1	246.418										--	--	--	--				39.1	31				39.08	13		43.1	2072.78	43.1	-487				43.1	5		--	--	43.1	-952.667
					--	--	43.12	264.669										--	--	--	--				39.12	21				39.1	14.5		43.12	2063.81	43.12	-486.5				43.12	4.5		--	--	43.12	-927.333
					--	--	43.14	252.92										--	--	--	--				39.14	15				39.12	16.5		43.14	2054.2	43.14	-485				43.14	4.5		--	--	43.14	-894.667
					--	--	43.16	221.376										--	--	--	--				39.16	11				39.14	17.5		43.16	2049.91	43.16	-483.5				43.16	4.5		--	--	43.16	-870
					--	--	43.18	188.898										--	--	--	--				39.18	8				39.16	19		43.18	2050.94	43.18	-480				43.18	4		--	--	43.18	-878
					--	--	43.2	163.357										--	--	--	--				39.2	7				39.18	19		43.2	2016.06	43.2	-475				43.2	4		--	--	43.2	-909.333
					--	--	43.22	145.758										--	--	--	--				39.22	5				39.2	16.5		43.22	2013.58	43.22	-466				43.22	4		--	--	43.22	-940
					--	--	43.24	134.546										--	--	--	--				39.24	5				39.22	13.5		43.24	2006.43	43.24	-451				43.24	4.5		--	--	43.24	-960.667
					--	--	43.26	132										--	--	--	--				39.26	4				39.24	12		43.26	1993.06	43.26	-429				43.26	4.5		--	--	43.26	-974
					--	--	43.28	132										--	--	--	--				39.28	4				39.26	12		43.28	1987.12	43.28	-405				43.28	5.5		--	--	43.28	-981.333
					--	--	43.3	132										--	--	--	--				39.3	3				39.28	13		43.3	1993.78	43.3	-395.5				43.3	6.5		--	--	43.3	-986
					--	--	43.32	132										--	--	--	--				39.32	3				39.3	16		43.32	1997.84	43.32	-410				43.32	8.5		--	--	43.32	-989.333
					--	--	43.34	132										--	--	--	--				39.34	3				39.32	20.5		43.34	1986.22	43.34	-432				43.34	11.5		--	--	43.34	-991.333
					--	--	43.36	132										--	--	--	--				39.36	3				39.34	25.5		43.36	1980.47	43.36	-448				43.36	15.5		--	--	43.36	-992.667
					--	--	43.38	132										--	--	--	--				39.38	3				39.36	27.5		43.38	1959.2	43.38	-455.5				43.38	18		--	--	43.38	-994
					--	--	43.4	132										--	--	--	--				39.4	2				39.38	24.5		43.4	1937.47	43.4	-455.5				43.4	17		--	--	43.4	-994.667
					--	--	43.42	132										--	--	--	--				39.42	2				39.4	20.5		43.42	1931.54	43.42	-447				43.42	13		--	--	43.42	-995.333
					--	--	43.44	134.882										--	--	--	--				39.44	3				39.42	19		43.44	1921.95	43.44	-429				43.44	9.5		--	--	43.44	-996
					--	--	43.46	140.615										--	--	--	--				39.46	3				39.44	20		43.46	1907.35	43.46	-398.5				43.46	7		--	--	43.46	-996
					--	--	43.48	147.917										--	--	--	--				39.48	3				39.46	22.5		43.48	1900.18	43.48	-360				43.48	6		--	--	43.48	-996.667
					--	--	43.5	157.6										--	--	--	--				39.5	3				39.48	26		43.5	1903.06	43.5	-337				43.5	5		--	--	43.5	-996.667
					--	--	43.52	168.417										--	--	--	--				39.52	3				39.5	28		43.52	1938.66	43.52	-355.5				43.52	4.5		--	--	43.52	-996.667
					--	--	43.54	181.807										--	--	--	--				39.54	4				39.52	25		43.54	1945.05	43.54	-395				43.54	4.5		--	--	43.54	-997.333
					--	--	43.56	198.809										--	--	--	--				39.56	5				39.54	20.5		43.56	1957.68	43.56	-430				43.56	4.5		--	--	43.56	-997.333
					--	--	43.58	221.219										--	--	--	--				39.58	6				39.56	17.5		43.58	1975.41	43.58	-453.5				43.58	4.5		--	--	43.58	-997.333
					--	--	43.6	251.738										--	--	--	--				39.6	8				39.58	17		43.6	1971.99	43.6	-467.5				43.6	5		--	--	43.6	-997.333
					--	--	43.62	292.813										--	--	--	--				39.62	11				39.6	17.5		43.62	1967.23	43.62	-476				43.62	5.5		--	--	43.62	-997.333
					--	--	43.64	347.151										--	--	--	--				39.64	16				39.62	17.5		43.64	1979.54	43.64	-481.5				43.64	6		--	--	43.64	-996.667
					--	--	43.66	410.883										--	--	--	--				39.66	22				39.64	19		43.66	1975.02	43.66	-485				43.66	7		--	--	43.66	-996.667
					--	--	43.68	469.083										--	--	--	--				39.68	27				39.66	20.5		43.68	1977.57	43.68	-487.5				43.68	8		--	--	43.68	-996.667
					--	--	43.7	501.441										--	--	--	--				39.7	30				39.68	20		43.7	1973.76	43.7	-489.5				43.7	10		--	--	43.7	-996
					--	--	43.72	523.998										--	--	--	--				39.72	30				39.7	17		43.72	1981.02	43.72	-491				43.72	13		--	--	43.72	-994.667
					--	--	43.74	573.69										--	--	--	--				39.74	29				39.72	14		43.74	1992.17	43.74	-492				43.74	18		--	--	43.74	-993.333
					--	--	43.76	655.05										--	--	--	--				39.76	25				39.74	12		43.76	2006.51	43.76	-492.5				43.76	25.5		--	--	43.76	-991.333
					--	--	43.78	729.468										--	--	--	--				39.78	19				39.76	11		43.78	2018.6	43.78	-493.5				43.78	36.5		--	--	43.78	-987.333
					--	--	43.8	729.588										--	--	--	--				39.8	13				39.78	9.5		43.8	2031.26	43.8	-494				43.8	47		--	--	43.8	-981.333
					--	--	43.82	645.09										--	--	--	--				39.82	10				39.8	9		43.82	2049.09	43.82	-494.5				43.82	49		--	--	43.82	-972.667
					--	--	43.84	533.634										--	--	--	--				39.84	8				39.82	8		43.84	2071	43.84	-494.5				43.84	43.5		--	--	43.84	-966
					--	--	43.86	433.956										--	--	--	--				39.86	7				39.84	7		43.86	2070.77	43.86	-495				43.86	39		--	--	43.86	-966.667
					--	--	43.88	356.892										--	--	--	--				39.88	7				39.86	6		43.88	2055.35	43.88	-495				43.88	41		--	--	43.88	-974.667
					--	--	43.9	301.647										--	--	--	--				39.9	8				39.88	5.5		43.9	2072.92	43.9	-495				43.9	51.5		--	--	43.9	-982.667
					--	--	43.92	262.993										--	--	--	--				39.92	9				39.9	5.5		43.92	2071.52	43.92	-495				43.92	70		--	--	43.92	-988.667
					--	--	43.94	235.373										--	--	--	--				39.94	12				39.92	6		43.94	2069.43	43.94	-495.5				43.94	88		--	--	43.94	-992
					--	--	43.96	214.224										--	--	--	--				39.96	17				39.94	6.5		43.96	2084.11	43.96	-495.5				43.96	88		--	--	43.96	-994
					--	--	43.98	198.697										--	--	--	--				39.98	24				39.96	8		43.98	2071.51	43.98	-495				43.98	69		--	--	43.98	-995.333
					--	--	44	186.919										--	--	--	--				40	33				39.98	8.5		44	2054.24	44	-495				44	47		--	--	44	-996
					--	--	44.02	178.246										--	--	--	--				40.02	39				40	9.5		44.02	2034.63	44.02	-495				44.02	31		--	--	44.02	-996.667
					--	--	44.04	172.231										--	--	--	--				40.04	39				40.02	10.5		44.04	2033.43	44.04	-494.5				44.04	21		--	--	44.04	-997.333
					--	--	44.06	168.636										--	--	--	--				40.06	35				40.04	13		44.06	2011.85	44.06	-494				44.06	15		--	--	44.06	-997.333
					--	--	44.08	166.631										--	--	--	--				40.08	29				40.06	16		44.08	1999.18	44.08	-493.5				44.08	11		--	--	44.08	-997.333
					--	--	44.1	167.763										--	--	--	--				40.1	21				40.08	18		44.1	2029.27	44.1	-493				44.1	9		--	--	44.1	-997.333
					--	--	44.12	171.475										--	--	--	--				40.12	15				40.1	19		44.12	2049.77	44.12	-492				44.12	7		--	--	44.12	-998
					--	--	44.14	178.175										--	--	--	--				40.14	10				40.12	19.5		44.14	2042.65	44.14	-491				44.14	5.5		--	--	44.14	-998
					--	--	44.16	188.639										--	--	--	--				40.16	7				40.14	18		44.16	2055.35	44.16	-489				44.16	5		--	--	44.16	-998
					--	--	44.18	204.561										--	--	--	--				40.18	6				40.16	14.5		44.18	2048.35	44.18	-486.5				44.18	4		--	--	44.18	-997.333
					--	--	44.2	227.992										--	--	--	--				40.2	5				40.18	11.5		44.2	2043.48	44.2	-483				44.2	3.5		--	--	44.2	-997.333
					--	--	44.22	262.251										--	--	--	--				40.22	4				40.2	10		44.22	2028.59	44.22	-476.5				44.22	3		--	--	44.22	-997.333
					--	--	44.24	310.758										--	--	--	--				40.24	4				40.22	9.5		44.24	2034.68	44.24	-466				44.24	3		--	--	44.24	-997.333
					--	--	44.26	372.642										--	--	--	--				40.26	4				40.24	10.5		44.26	2018.3	44.26	-449				44.26	2.5		--	--	44.26	-996.667
					--	--	44.28	438.291										--	--	--	--				40.28	5				40.26	13		44.28	1988.62	44.28	-423.5				44.28	2.5		--	--	44.28	-996.667
					--	--	44.3	481.563										--	--	--	--				40.3	5				40.28	15		44.3	1970.91	44.3	-394.5				44.3	2		--	--	44.3	-996
					--	--	44.32	486.615										--	--	--	--				40.32	7				40.3	15.5		44.32	1964.4	44.32	-382.5				44.32	2		--	--	44.32	-995.333
					--	--	44.34	482.895										--	--	--	--				40.34	7				40.32	14.5		44.34	1952.9	44.34	-400.5				44.34	2		--	--	44.34	-994.667
					--	--	44.36	490.119										--	--	--	--				40.36	6				40.34	13		44.36	1964.96	44.36	-430				44.36	1.5		--	--	44.36	-994
					--	--	44.38	482.298										--	--	--	--				40.38	5				40.36	13		44.38	1985.81	44.38	-453.5				44.38	1.5		--	--	44.38	-992
					--	--	44.4	438.636										--	--	--	--				40.4	3				40.38	13.5		44.4	1985.1	44.4	-468.5				44.4	1.5		--	--	44.4	-990
					--	--	44.42	384.564										--	--	--	--				40.42	3				40.4	13.5		44.42	1982.46	44.42	-477.5				44.42	1.5		--	--	44.42	-986
					--	--	44.44	347.733										--	--	--	--				40.44	2				40.42	13.5		44.44	1972	44.44	-483				44.44	1.5		--	--	44.44	-980
					--	--	44.46	338.046										--	--	--	--				40.46	2				40.44	12.5		44.46	1982.08	44.46	-486				44.46	1.5		--	--	44.46	-969.333
					--	--	44.48	349.131										--	--	--	--				40.48	2				40.46	11.5		44.48	1974.46	44.48	-488				44.48	1.5		--	--	44.48	-953.333
					--	--	44.5	355.839										--	--	--	--				40.5	2				40.48	10		44.5	1995.78	44.5	-489.5				44.5	1.5		--	--	44.5	-933.333
					--	--	44.52	332.97										--	--	--	--				40.52	1				40.5	9.5		44.52	1991.04	44.52	-490.5				44.52	1.5		--	--	44.52	-920.667
					--	--	44.54	290.089										--	--	--	--				40.54	1				40.52	10		44.54	1970.76	44.54	-491				44.54	1.5		--	--	44.54	-929.333
					--	--	44.56	247.771										--	--	--	--				40.56	1				40.54	12		44.56	1962.63	44.56	-491				44.56	2		--	--	44.56	-948.667
					--	--	44.58	214.601										--	--	--	--				40.58	1				40.56	15		44.58	1955.48	44.58	-491				44.58	2		--	--	44.58	-966
					--	--	44.6	191.352										--	--	--	--				40.6	1				40.58	18.5		44.6	1918.12	44.6	-490.5				44.6	2		--	--	44.6	-978
					--	--	44.62	176.482										--	--	--	--				40.62	1				40.6	20.5		44.62	1890.6	44.62	-490				44.62	2		--	--	44.62	-984.667
					--	--	44.64	167.542										--	--	--	--				40.64	1				40.62	19		44.64	1868.95	44.64	-489				44.64	2		--	--	44.64	-989.333
					--	--	44.66	162.859										--	--	--	--				40.66	1				40.64	16		44.66	1842.18	44.66	-488				44.66	2		--	--	44.66	-992
					--	--	44.68	161.567										--	--	--	--				40.68	1				40.66	14		44.68	1839.83	44.68	-486				44.68	2		--	--	44.68	-993.333
					--	--	44.7	163.375										--	--	--	--				40.7	2				40.68	13.5		44.7	1834.27	44.7	-484				44.7	2.5		--	--	44.7	-994.667
					--	--	44.72	168.378										--	--	--	--				40.72	2				40.7	14		44.72	1832.21	44.72	-480				44.72	2.5		--	--	44.72	-995.333
					--	--	44.74	177.07										--	--	--	--				40.74	2				40.72	15.5		44.74	1797.86	44.74	-475				44.74	3		--	--	44.74	-996
					--	--	44.76	190.547										--	--	--	--				40.76	2				40.74	18		44.76	1804.2	44.76	-466				44.76	3.5		--	--	44.76	-996.667
					--	--	44.78	210.783										--	--	--	--				40.78	2				40.76	19		44.78	1805.94	44.78	-452				44.78	4		--	--	44.78	-996.667
					--	--	44.8	240.521										--	--	--	--				40.8	3				40.78	17.5		44.8	1794.23	44.8	-429				44.8	5		--	--	44.8	-996.667
					--	--	44.82	282.273										--	--	--	--				40.82	3				40.8	15		44.82	1790.22	44.82	-395				44.82	6.5		--	--	44.82	-997.333
					--	--	44.84	336.309										--	--	--	--				40.84	4				40.82	14		44.84	1779.59	44.84	-357				44.84	9		--	--	44.84	-997.333
					--	--	44.86	396.192										--	--	--	--				40.86	5				40.84	14		44.86	1734.8	44.86	-335				44.86	13		--	--	44.86	-997.333
					--	--	44.88	443.736										--	--	--	--				40.88	6				40.86	14.5		44.88	1729.25	44.88	-335.5				44.88	19.5		--	--	44.88	-997.333
					--	--	44.9	471.267										--	--	--	--				40.9	8				40.88	16		44.9	1720.7	44.9	-338.5				44.9	28		--	--	44.9	-997.333
					--	--	44.92	502.113										--	--	--	--				40.92	11				40.9	18		44.92	1711.57	44.92	-346.5				44.92	36		--	--	44.92	-997.333
[truncated: 17,000 more rows]
[truncated: 31 more columns]

## Sheet: Figure 2b4
FITC-I labeled emulsifiers		Rhodamine B-labeled emulsifiers
Distance (μm)	Intensity (a.u.)	Distance (μm)	Intensity (a.u.)
0	0.2	0	14.503
0.07322	3.90001	0.07322	10.3091
0.14643	6.38572	0.14643	7.39437
0.21965	7.65714	0.21965	5.75887
0.29286	7.71428	0.29286	5.4026
0.36608	1.77142	0.36608	9.68398
0.43929	4.53334	0.43929	10.4372
0.51251	2.65714	0.51251	8.56277
0.58573	10.7048	0.58573	8.19048
0.65894	13.2762	0.65894	5.00866
0.73216	13.3714	0.73216	6.41126
0.80537	10.9905	0.80537	5.95238
0.87859	6.13334	0.87859	8.62771
0.9518	-1.19999	0.9518	9.43723
1.02502	-1.86666	1.02502	9.56277
1.09824	0.46666	1.09824	10.1169
1.17145	5.20001	1.17145	10.5887
1.24467	4	1.24467	2.83983
1.31788	8.8	1.31788	9.38528
1.3911	10.9429	1.3911	15.4329
1.46431	16.4571	1.46431	23.9524
1.53753	20.3143	1.53753	32.6191
1.61075	6.94285	1.61075	49.961
1.68396	23.6095	1.68396	70.9091
1.75718	34.3619	1.75718	82.2468
1.83039	39.0476	1.83039	89.4416
1.90361	59.3048	1.90361	90.8961
1.97682	71.4571	1.97682	82.3853
2.05004	89.5524	2.05004	69.1645
2.12325	105.257	2.12325	57.3074
2.19647	92.4762	2.19647	51.4545
2.26969	105.933	2.26969	43.5151
2.3429	95.5048	2.3429	34.8095
2.41612	79.4762	2.41612	31.0952
2.48933	87.5143	2.48933	25.5714
2.56255	69.8572	2.56255	28.5844
2.63576	67.8286	2.63576	30.7749
2.70898	83.9429	2.70898	33.1732
2.7822	77.6381	2.7822	36.5368
2.85541	87.2571	2.85541	30.0303
2.92863	100.305	2.92863	28.7706
3.00184	109.305	3.00184	20.6796
3.07506	125.229	3.07506	21.2121
3.14827	121.714	3.14827	33.3723
3.22149	127.105	3.22149	33.8355
3.29471	126.962	3.29471	34.1948
3.36792	103.914	3.36792	37.7489
3.44114	87.4571	3.44114	37.9264
3.51435	73.9714	3.51435	42.0823
3.58757	80.9619	3.58757	35.2165
3.66078	89.2571	3.66078	30.3463
3.734	101.048	3.734	35.7186
3.80722	102.962	3.80722	28.1948
3.88043	102.676	3.88043	24.6537
3.95365	91.1143	3.95365	24.8701
4.02686	79.0381	4.02686	24.2987
4.10008	69.8381	4.10008	24.9697
4.17329	93.8476	4.17329	19.6537
4.24651	88.8857	4.24651	17.5931
4.31973	91.9333	4.31973	25.6234
4.39294	94.8286	4.39294	31.5411
4.46616	85.5048	4.46616	38.7965
4.53937	66.2762	4.53937	40.5931
4.61259	61.1429	4.61259	45.8095
4.6858	47.6476	4.6858	46.4849
4.75902	70.8095	4.75902	46.1732
4.83224	66.0762	4.83224	39.1558
4.90545	85.7905	4.90545	38.5108
4.97867	98.4381	4.97867	38.1818
5.05188	85.019	5.05188	33
5.1251	78.8191	5.1251	30.9913
5.19831	85.1333	5.19831	30.6926
5.27153	77.0857	5.27153	26.9004
5.34474	88.3143	5.34474	40.1991
5.41796	91.3143	5.41796	39.6493
5.49118	94.581	5.49118	44.2078
5.56439	100.362	5.56439	43.3896
5.63761	89.8572	5.63761	38.7922
5.71082	89.2857	5.71082	36.1775
5.78404	71.7333	5.78404	21.8615
5.85725	75.2095	5.85725	13.6667
5.93047	52.3905	5.93047	25.1818
6.00369	65.6095	6.00369	34.7013
6.0769	82.1524	6.0769	45.1039
6.15012	110	6.15012	49.2641
6.22333	105.829	6.22333	49.7879
6.29655	116.276	6.29655	43.7835
6.36976	103.029	6.36976	32.8961
6.44298	108.543	6.44298	22.0996
6.5162	80.5238	6.5162	20.4849
6.58941	84.7524	6.58941	19.5325
6.66263	80.4286	6.66263	21.0606
6.73584	72.4381	6.73584	24.1862
6.80906	46.2952	6.80906	29.1645
6.88227	53.1905	6.88227	31.4805
6.95549	60.5333	6.95549	38.9351
7.02871	52.7809	7.02871	34.3333
7.10192	64.7333	7.10192	40.4113
7.17514	73.3238	7.17514	37.5238
7.24835	65.2667	7.24835	35.039
7.32157	60.4762	7.32157	41.0433
7.39478	66.2762	7.39478	40.4545
7.468	85.4762	7.468	42.7229
7.54122	86.7143	7.54122	45.4199
7.61443	75.1143	7.61443	34.1558
7.68765	69.7048	7.68765	35.0087
7.76086	60.8286	7.76086	33.1905
7.83408	42.2857	7.83408	29.1385
7.90729	33.1714	7.90729	36.5195
7.98051	50.5619	7.98051	35.2684
8.05373	62.7238	8.05373	39.6407
8.12694	49.3333	8.12694	36.2814
8.20016	55.3619	8.20016	27.1515
8.27337	58.0286	8.27337	21.8918
8.34659	67.6857	8.34659	29.2208
8.4198	60.1143	8.4198	31.5844
8.49302	59.6476	8.49302	37.9264
8.56623	63.5048	8.56623	40.5195
8.63945	68.7333	8.63945	37.303
8.71267	66.4286	8.71267	35.8268
8.78588	66.7429	8.78588	30.2424
8.8591	73.3905	8.8591	25.0563
8.93231	77.219	8.93231	29.3204
9.00553	70.6381	9.00553	31.0173
9.07874	75.3143	9.07874	34.9351
9.15196	73.619	9.15196	39.2294
9.22518	75.3619	9.22518	35.1212
9.29839	91.1428	9.29839	37.0043
9.37161	95.5429	9.37161	33.29
9.44482	100.133	9.44482	25.7229
9.51804	94.9429	9.51804	27.987
9.59125	87.019	9.59125	30.632
9.66447	75.5905	9.66447	34.9177
9.73769	44.6667	9.73769	36.316
9.8109	45.4286	9.8109	38.4416
9.88412	63.3809	9.88412	39.1125
9.95733	73.4571	9.95733	37.7403
10.0305	76.019	10.0305	31.7229
10.1038	75.2952	10.1038	33.1515
10.177	75.0667	10.177	26.8138
10.2502	55.9143	10.2502	21.3766
10.3234	43.4095	10.3234	20.7403
10.3966	48.3048	10.3966	23.3939
10.4698	34.7048	10.4698	26.8095
10.5431	36.9714	10.5431	29.1515
10.6163	29.4095	10.6163	32.6537
10.6895	61.5524	10.6895	36.5065
10.7627	91.9238	10.7627	27.5628
10.8359	107.276	10.8359	24.5238
10.9091	135.41	10.9091	25.5498
10.9824	120.057	10.9824	27.8052
11.0556	97.781	11.0556	26.6667
11.1288	84.1619	11.1288	29.0303
11.202	48.0952	11.202	37.5195
11.2752	53.1524	11.2752	42.1602
11.3484	53.1905	11.3484	37.4762
11.4216	41.8286	11.4216	40.0779
11.4949	51.0571	11.4949	39.9351
11.5681	52.7429	11.5681	41.7186
11.6413	59.9238	11.6413	31.9654
11.7145	71.3714	11.7145	34.026
11.7877	77.6857	11.7877	34.013
11.8609	84.7619	11.8609	32.3074
11.9342	99.9429	11.9342	24.7186
12.0074	100.552	12.0074	26.1299
12.0806	89.4952	12.0806	27.7446
12.1538	81.581	12.1538	31.8918
12.227	61.7429	12.227	26.8701
12.3002	42.5524	12.3002	33.9697
12.3735	32.9714	12.3735	32.0996
12.4467	27.419	12.4467	38.8268
12.5199	35.3905	12.5199	37.8009
12.5931	48.2095	12.5931	44.2597
12.6663	37.8952	12.6663	44.4675
12.7395	51.8571	12.7395	46.4545
12.8127	61.6952	12.8127	42.1861
12.886	50.9714	12.886	44.1212
12.9592	59.0476	12.9592	39.5325
13.0324	63.2095	13.0324	41.8095
13.1056	71.9048	13.1056	37.5065
13.1788	80.3333	13.1788	36.0087
13.252	73.4286	13.252	28.0952
13.3253	93.8381	13.3253	29.4892
13.3985	99.6286	13.3985	41.8355
13.4717	112.114	13.4717	50.9524
13.5449	117.743	13.5449	55.8918
13.6181	121.705	13.6181	50.7316
13.6913	114.8	13.6913	52.2554
13.7645	92.6191	13.7645	47.7316
13.8378	77.3524	13.8378	39.5758
13.911	56.6572	13.911	37.7922
13.9842	45.2381	13.9842	43.8139
14.0574	41.3048	14.0574	36.0217
14.1306	50.7048	14.1306	34.3247
14.2038	70.6	14.2038	22.8052
14.2771	86.3809	14.2771	26.0606
14.3503	107.819	14.3503	22.2554
14.4235	140.048	14.4235	18.948
14.4967	131.552	14.4967	23.5887
14.5699	137.6	14.5699	24.5411
14.6431	107.971	14.6431	18.5411
14.7164	109.829	14.7164	27.1082
14.7896	85.2952	14.7896	23.29
14.8628	63.3524	14.8628	25.8485
14.936	46.5333	14.936	22.2597
15.0092	33.0476	15.0092	16.9178
15.0824	12.8667	15.0824	16.5974
15.1556	9.12382	15.1556	18.4069
15.2289	4.11429	15.2289	15.7186
15.3021	13.3333	15.3021	20.1429
15.3753	14.2286	15.3753	21.0043
15.4485	24.8095	15.4485	23.974
15.5217	35.6476	15.5217	24.9048
15.5949	35.5905	15.5949	22.9351
15.6682	42.4381	15.6682	22.7749
15.7414	46.7905	15.7414	24.8745
15.8146	58.1238	15.8146	22.0693
15.8878	49.6476	15.8878	21.5151
15.961	42.3809	15.961	22.4632
16.0342	36.7619	16.0342	21.2338
16.1075	31.2571	16.1075	22.1255
16.1807	20.5905	16.1807	18.7749
16.2539	21.1047	16.2539	17.1472
16.3271	25.4667	16.3271	11.0433
16.4003	31.1905	16.4003	13.8442
16.4735	35.2571	16.4735	15.026
16.5467	40.0952	16.5467	16.1472
16.62	47.2762	16.62	18.8312
16.6932	46.6762	16.6932	19.6667
16.7664	47.7333	16.7664	22.3117
16.8396	56.9809	16.8396	24.2251
16.9128	62.8476	16.9128	23.5541
16.986	63.8571	16.986	27.4372
17.0592	57.2191	17.0592	24.0866
17.1325	64.1238	17.1325	24.2554
17.2057	75.1524	17.2057	23.7533
17.2789	70.6	17.2789	13.1082
17.3521	76.9429	17.3521	24.1039
17.4253	89.3238	17.4253	31.3766
17.4986	85.5714	17.4986	34.0173
17.5718	84.0476	17.5718	37.2424
17.645	78.4762	17.645	40.5195
17.7182	79.4857	17.7182	45.6797
17.7914	87.8381	17.7914	40.0087
17.8646	83.8191	17.8646	33.7446
17.9378	84.2	17.9378	35.8918
18.0111	87.0095	18.0111	35.316
18.0843	81.9619	18.0843	36.3853
18.1575	75.1524	18.1575	42.8701
18.2307	63.6952	18.2307	49.8961
18.3039	45.0381	18.3039	47.039
18.3771	49.419	18.3771	40.5931
18.4504	57.2952	18.4504	34.9091
18.5236	73.4286	18.5236	20.9654
18.5968	94.4857	18.5968	17.1991
18.67	104.514	18.67	16.8831
18.7432	97.9619	18.7432	27.71
18.8164	81.5333	18.8164	38.8355
18.8896	65.981	18.8896	41.8139
18.9629	59.9048	18.9629	42.7359
19.0361	50.7524	19.0361	37.6926
19.1093	45.2286	19.1093	35.0909
19.1825	42.6095	19.1825	27.7965
19.2557	39.7524	19.2557	19.3723
19.3289	43.4	19.3289	21.1732
19.4022	38.5714	19.4022	26.0476
19.4754	43.1429	19.4754	29.0649
19.5486	50.1619	19.5486	24.4459
19.6218	74.4381	19.6218	26.9437
19.695	99.781	19.695	29.8009
19.7682	124.419	19.7682	25.4329
19.8414	131.914	19.8414	17.4805
19.9147	121.848	19.9147	14.71
19.9879	97	19.9879	19.1602
20.0611	65.8286	20.0611	19.6537
20.1343	48.6	20.1343	18.2251
20.2075	61.3429	20.2075	21.3723
20.2807	63.6381	20.2807	21.9567
20.354	77.6	20.354	23.6191
20.4272	70.4667	20.4272	25.368
20.5004	57.4476	20.5004	29.2944
20.5736	41.0762	20.5736	37.4675
20.6468	29.4857	20.6468	38.4286
20.72	16.5429	20.72	37.8139
20.7933	26.1143	20.7933	30.4286
20.8665	22.3048	20.8665	35.4026
20.9397	45.4	20.9397	35.0563
21.0129	56.5809	21.0129	36.355
21.0861	76.9143	21.0861	30.8009
21.1593	82.0762	21.1593	34.7273
21.2325	94.5333	21.2325	36.1602
21.3058	85.6667	21.3058	29.6667
21.379	77.5238	21.379	31.0606
21.4522	65.0762	21.4522	34.697
21.5254	65.3143	21.5254	32.6753
21.5986	55.3333	21.5986	32.2035
21.6718	70.7333	21.6718	29.5454
21.7451	71.7905	21.7451	38.8095
21.8183	86.819	21.8183	42.2511
21.8915	98.6572	21.8915	38.0866
21.9647	93.9524	21.9647	40.2424
22.0379	96.419	22.0379	33.3593
22.1111	90.6762	22.1111	29.9567
22.1843	74.0381	22.1843	25.29
22.2576	105.762	22.2576	25.9307
22.3308	103.667	22.3308	32.8442
22.404	110.048	22.404	30.0043
22.4772	102.533	22.4772	30.1472
22.5504	77.3143	22.5504	27.5325
22.6237	66.3333	22.6237	25.1558
22.6969	48.0191	22.6969	29.5151
22.7701	35.6095	22.7701	38.8009
22.8433	62.7143	22.8433	46.0346
22.9165	61.9238	22.9165	51.684
22.9897	68.2286	22.9897	45.1861
23.0629	63.7714	23.0629	46.1212
23.1362	71.7238	23.1362	38.013
23.2094	101.924	23.2094	32.3333
23.2826	103.21	23.2826	32.5455
23.3558	103.895	23.3558	32.355
23.429	100.057	23.429	30.2814
23.5022	87.3333	23.5022	28.6926
23.5755	81.5524	23.5755	22.7619
23.6487	71.219	23.6487	28.5411
23.7219	70.2667	23.7219	28.7229
23.7951	66.7333	23.7951	25.5151
23.8683	59.3429	23.8683	24.1255
23.9415	43.7048	23.9415	22.5454
24.0147	43.1238	24.0147	27.3377
24.088	42.7048	24.088	31.5671
24.1612	47.9809	24.1612	28.316
24.2344	45.7333	24.2344	29.8138
24.3076	36.0095	24.3076	25.2164
24.3808	37.6476	24.3808	20.6364
24.454	77.6762	24.454	19.5887
24.5272	90.2381	24.5272	19.2857
24.6005	106.619	24.6005	25.7533
24.6737	93.1238	24.6737	29.7619
24.7469	73.0476	24.7469	26.3983
24.8201	48.8952	24.8201	26.7965
24.8933	31	24.8933	30.9697
24.9666	36.619	24.9666	36.4459
25.0398	54.0952	25.0398	40.6623
25.113	59.2952	25.113	45.5931
25.1862	57.6095	25.1862	47.7229
25.2594	65.181	25.2594	42.4286
25.3326	68.1333	25.3326	36.7186
25.4058	52.3905	25.4058	30.2121
25.4791	65.1619	25.4791	28.9178
25.5523	54.5524	25.5523	21.368
25.6255	48.0762	25.6255	25.355
25.6987	47.6476	25.6987	30.974
25.7719	44.181	25.7719	32.5974
25.8451	73.3333	25.8451	37.961
25.9184	81.0381	25.9184	39.3766
25.9916	64.2095	25.9916	37.3117
26.0648	77.9905	26.0648	34.0043
26.138	56.3524	26.138	32.8961
26.2112	62.5524	26.2112	36.9437
26.2844	51.6667	26.2844	33.5671
26.3576	46.7143	26.3576	33.8528
26.4309	48.5524	26.4309	34.5498
26.5041	48.6286	26.5041	30.7229
26.5773	44.8762	26.5773	31.4372
26.6505	67.381	26.6505	31.5541
26.7237	70.1048	26.7237	33.0563
26.7969	88.0095	26.7969	32.8009
26.8702	78.3714	26.8702	31.4416
26.9434	72.7429	26.9434	31.4978
27.0166	41.4952	27.0166	31.2208
27.0898	34.4095	27.0898	34.9221
27.163	46.2571	27.163	34.9827
27.2362	50.0286	27.2362	36.329
27.3094	72.3809	27.3094	30.5628
27.3827	90	27.3827	24.7489
27.4559	97.0952	27.4559	22.2078
27.5291	92.2857	27.5291	20.8268
27.6023	76.0857	27.6023	25.0346
27.6755	67.6095	27.6755	29.5368
27.7487	63.3905	27.7487	32.4113
27.822	36.3714	27.822	41.4892
27.8952	50.4	27.8952	44.8095
27.9684	56.0286	27.9684	42.5325
28.0416	65.981	28.0416	43.7922
28.1148	52.2476	28.1148	43.6883
28.188	67.7143	28.188	38.8831
28.2613	78.7714	28.2613	32.6537
28.3345	77.8762	28.3345	28.2424
28.4077	96.3714	28.4077	25.0649
28.4809	113.048	28.4809	26.9913
28.5541	115.981	28.5541	26.9524
28.6273	107.705	28.6273	27.0996
28.7005	70.6	28.7005	30.3247
28.7738	52.1429	28.7738	30.8355
28.847	56.7524	28.847	29.316
28.9202	40.9238	28.9202	29.3853
28.9934	54.2572	28.9934	30.7749
29.0666	59.3238	29.0666	37.5195
[truncated: 95 more rows]

## Sheet: Figure 2j
multi-compartmental MOF-74		simulated pattern of MOF-74
[truncated: 4,002 more rows]

[truncated: 15 more sheets: Figure 2k, Figure 2l, Figure 2m, Figure 4a, Figure 4b, Figure 4c, Figure 4d, Figure 4e, Figure 4f, Figure 5d, Figure 6b, Figure 6d, Figure 6e, Figure 6f, Figure 6h]
